# Supplementary material for: Protein Interactome of Muscle Invasive Bladder Cancer
Source: PLoS One. 2015 Jan 8;10(1):e0116404. doi: 10.1371/journal.pone.0116404 (PMC4287622; doi:10.1371/journal.pone.0116404)
Supplement: S1 Table — Sheet one lists protein coding genes retrieved from DNA mutation, methylation, transcriptomics, metabolomics and literature screening. Redundant entries were ranked based on the frequency of occurence. Combing all protein coding genes resulted in 1,054 unique protein coding genes. (XLS) [file pone.0116404.s001.xls]

## Sheet: Overlap+Data_Included
									DNA-Mutation	Gene_Symbols	DNA-Methylation	Gene Symbols	mRNA	Gene Symbols	miRNA	Gene Symbols	Metabolite	Gene Symbols	Literature Mining	Gene Symbols
Table S1. Overlap Analysis with gene symbols and occurence frequencies. The calculation for this analysis with all 1,054 gene symbols can be found in the sheet named Frequency _Calculations									DNA-Mutation	ARID1A	DNA-Methylation	ADAMTS9	mRNA	TRPV1	miRNA	HMGA2	Metabolite	DPYD	Literature Mining	TP53
									DNA-Mutation	CDKN1A	DNA-Methylation	CCND1	mRNA	KRT20	miRNA	CDC34	Metabolite	TYMP	Literature Mining	CDKN1A
									DNA-Mutation	TP53	DNA-Methylation	IGFL1	mRNA	FXYD3	miRNA	CDC25A	Metabolite	DDC	Literature Mining	MDM2
									DNA-Mutation	RB1	DNA-Methylation	LDB2	mRNA	ADIRF	miRNA	CCND1	Metabolite	AOC1	Literature Mining	CDKN2A
									DNA-Mutation	KDM6A	DNA-Methylation	FGFR1	mRNA	UPK2	miRNA	BCL7A	Metabolite	AOC2	Literature Mining	RB1
									DNA-Mutation	PIK3CA	DNA-Methylation	CRISPLD2	mRNA	AGR2	miRNA	TGFBR1	Metabolite	HNMT	Literature Mining	CDK4
									DNA-Mutation	ELF3	DNA-Methylation	ESR1	mRNA	KRT19	miRNA	FGFR3	Metabolite	HDC	Literature Mining	CDKN1B
									DNA-Mutation	ERCC2	DNA-Methylation	PHACTR3	mRNA	CD147	miRNA	E2F1	Metabolite	HRH2	Literature Mining	FAS
									DNA-Mutation	MLL2	DNA-Methylation	HIC1	mRNA	STMN1	miRNA	CDKN1A	Metabolite	SLC18A2	Literature Mining	BCL2
									DNA-Mutation	FBXW7	DNA-Methylation	DIP2C	mRNA	FOXA1	miRNA	PTEN	Metabolite	HRH3	Literature Mining	BAX
									DNA-Mutation	FOXQ1	DNA-Methylation	TRPM2	mRNA	ESR2	miRNA	ITCH	Metabolite	HRH1	Literature Mining	CASP3
									DNA-Mutation	NFE2L2	DNA-Methylation	ITPR3	mRNA	JMJD6	miRNA	BMF	Metabolite	HRH4	Literature Mining	FGFR3
	DNA-Mutations	DNA-Methylation	mRNA	miRNA	Metabolomics	Literature	Total Unique		DNA-Mutation	FGFR3	DNA-Methylation	LRRC32	mRNA	ENDOGL1	miRNA	CBX7	Metabolite	ZNF219	Literature Mining	EGFR
DNA-Mutations	35	0	6	7	0	9	35		DNA-Mutation	TXNIP	DNA-Methylation	NXN	mRNA	TRIM26	miRNA	SGPL1	Metabolite	GAMT	Literature Mining	ERBB2
DNA-Methylation	0	77	6	7	1	0	77		DNA-Mutation	STAG2	DNA-Methylation	PKN1	mRNA	AK126449	miRNA	DICER1	Metabolite	GATM	Literature Mining	KDR
mRNA	6	6	423	162	10	20	423		DNA-Mutation	CDKN2A	DNA-Methylation	CACNA1C	mRNA	BX103974	miRNA	MCL1	Metabolite	CKMT2	Literature Mining	HRAS
miRNA	7	7	162	293	9	19	293		DNA-Mutation	RHOB	DNA-Methylation	NFATC1	mRNA	ATG9B	miRNA	IGF1R	Metabolite	CKB	Literature Mining	PRKCZ
Metabolomics	0	1	10	9	329	4	329		DNA-Mutation	BTG2	DNA-Methylation	DCHS1	mRNA	RFWD2	miRNA	KCNH2	Metabolite	CKMT1A	Literature Mining	PRKCA
Literature	9	0	20	19	4	122	122		DNA-Mutation	FOXA1	DNA-Methylation	7A5	mRNA	RPS19	miRNA	FGFR1	Metabolite	CKM	Literature Mining	PRKCB
Total Unique	35	77	423	293	329	122	1054		DNA-Mutation	RXRA	DNA-Methylation	COL4A6	mRNA	CTNND2	miRNA	EGFR	Metabolite	SLC6A8	Literature Mining	PRKCG
									DNA-Mutation	HORMAD1	DNA-Methylation	FLJ42461	mRNA	CD8A	miRNA	MET	Metabolite	PRRX1	Literature Mining	PRKCH
									DNA-Mutation	EID2	DNA-Methylation	SLIT2	mRNA	UBE2N	miRNA	HCN2	Metabolite	ID3	Literature Mining	PTEN
									DNA-Mutation	KLF5	DNA-Methylation	GPT2	mRNA	ACTN4	miRNA	PTBP2	Metabolite	FASN	Literature Mining	STAT3
									DNA-Mutation	GPC5	DNA-Methylation	RGS11	mRNA	CLCC2B	miRNA	MAP2K4	Metabolite	PLA2G5	Literature Mining	NFKB1
									DNA-Mutation	HRAS	DNA-Methylation	GAS6	mRNA	EIF1	miRNA	TGFB2	Metabolite	PLA2G1B	Literature Mining	FOS
									DNA-Mutation	ERBB3	DNA-Methylation	C8orf55	mRNA	STAM2	miRNA	SFPQ	Metabolite	PLA2G2F	Literature Mining	JUN
									DNA-Mutation	ZFP36L1	DNA-Methylation	RASAL1	mRNA	CORO2B	miRNA	BAP1	Metabolite	PLA2G4A	Literature Mining	HIF1A
									DNA-Mutation	RHOA	DNA-Methylation	PDZRN3	mRNA	POLR2I	miRNA	RTKN	Metabolite	LIPF	Literature Mining	VEGFA
									DNA-Mutation	PAIP1	DNA-Methylation	PTPRD	mRNA	TCEA1	miRNA	PPP3CA	Metabolite	PLA2G2D	Literature Mining	FIGF
									DNA-Mutation	ZFR2	DNA-Methylation	DYSF	mRNA	SOX21	miRNA	RASA1	Metabolite	CLC	Literature Mining	VEGFC
Literature VS Omics	52								DNA-Mutation	TSC1	DNA-Methylation	RORA	mRNA	KCNJ14	miRNA	USP46	Metabolite	PNPLA3	Literature Mining	TYMP
									DNA-Mutation	CCND3	DNA-Methylation	FAM19A5	mRNA	OR10H3	miRNA	FBXO28	Metabolite	LPL	Literature Mining	PLAUR
									DNA-Mutation	ERBB2	DNA-Methylation	PBX1	mRNA	ARL6IP1	miRNA	BACH1	Metabolite	PNLIPRP1	Literature Mining	PLAU
									DNA-Mutation	ATM	DNA-Methylation	TRAF3	mRNA	DKFZP564G2022	miRNA	IKBKE	Metabolite	LIPC	Literature Mining	FGF2
									DNA-Mutation	CTNNB1	DNA-Methylation	INPP5A	mRNA	MRPL2	miRNA	SOCS1	Metabolite	PNLIP	Literature Mining	FGF1
											DNA-Methylation	TRIP13	mRNA	SBDS	miRNA	CEBPB	Metabolite	PLA2G12A	Literature Mining	HGF
											DNA-Methylation	CELSR2	mRNA	ANAPC5	miRNA	MECP2	Metabolite	PLA2G6	Literature Mining	THBS1
											DNA-Methylation	PEX14	mRNA	MAPT	miRNA	MEIS1	Metabolite	PNLIPRP2	Literature Mining	CDH1
											DNA-Methylation	AYTL2	mRNA	C11orf109	miRNA	TP53INP1	Metabolite	LGALS13	Literature Mining	CTNNB1
											DNA-Methylation	RIMS3	mRNA	LMBRD1	miRNA	PDCD4	Metabolite	PLA2G2E	Literature Mining	ITGB4
											DNA-Methylation	ECT2	mRNA	PLSCR4	miRNA	WNT3A	Metabolite	PLA2G10	Literature Mining	ITGA6
											DNA-Methylation	SMOC2	mRNA	AS3MT	miRNA	DMTF1	Metabolite	CES1	Literature Mining	MMP2
											DNA-Methylation	CPXM2	mRNA	ADORA3	miRNA	ACTR1A	Metabolite	CEL	Literature Mining	MMP9
											DNA-Methylation	PALLD	mRNA	YIPF5	miRNA	PLAG1	Metabolite	LIPG	Literature Mining	TIMP2
											DNA-Methylation	PNPLA7	mRNA	NDEL1	miRNA	HOXA11	Metabolite	PLA2G2A	Literature Mining	TIMP1
											DNA-Methylation	GMDS	mRNA	RAB34	miRNA	ESR1	Metabolite	LYPLA1	Literature Mining	E2F1
											DNA-Methylation	FBXL7	mRNA	LDOC1L	miRNA	NLK	Metabolite	LYPLA2	Literature Mining	E2F3
											DNA-Methylation	C20orf44	mRNA	MRPS36	miRNA	GRIA2	Metabolite	ACSL1	Literature Mining	CDK2
											DNA-Methylation	ABAT	mRNA	WDR62	miRNA	GATA6	Metabolite	PPT1	Literature Mining	GRB2
											DNA-Methylation	KRT17	mRNA	TH1L	miRNA	ADCY6	Metabolite	ACOT8	Literature Mining	SOS1
											DNA-Methylation	ELAVL2	mRNA	ZNF543	miRNA	MITF	Metabolite	ACOT2	Literature Mining	SOS2
											DNA-Methylation	SCARA5	mRNA	AK021906	miRNA	RARG	Metabolite	ACOT7	Literature Mining	RAF1
											DNA-Methylation	ZNF521	mRNA	AK022936	miRNA	E2F3	Metabolite	BAAT	Literature Mining	MAPK1
											DNA-Methylation	PPP2R2B	mRNA	AK024204	miRNA	HOXC8	Metabolite	ACSL3	Literature Mining	BAD
											DNA-Methylation	HECW2	mRNA	AK124262	miRNA	THBS1	Metabolite	ACSL4	Literature Mining	BCL2L1
											DNA-Methylation	TOP3B	mRNA	SH3TC2	miRNA	BCL2L11	Metabolite	ACSL6	Literature Mining	BIRC5
											DNA-Methylation	ATHL1	mRNA	BU678326	miRNA	ATXN1	Metabolite	ACSL5	Literature Mining	COL7A1
											DNA-Methylation	ADRM1	mRNA	HN1	miRNA	ERBB4	Metabolite	ACYP2	Literature Mining	TP63
											DNA-Methylation	RGNEF	mRNA	NBN	miRNA	BMPR2	Metabolite	BCHE	Literature Mining	ARAF
											DNA-Methylation	PRIMA1	mRNA	NFYA	miRNA	CTGF	Metabolite	ACY3	Literature Mining	CA9
											DNA-Methylation	ALOX12	mRNA	XPNPEP2	miRNA	SERP1	Metabolite	PLA2G3	Literature Mining	MKI67
											DNA-Methylation	MEIS2	mRNA	IFITM1	miRNA	POGK	Metabolite	ASPA	Literature Mining	PTGS2
											DNA-Methylation	PCSK2	mRNA	PTK2B	miRNA	BDNF	Metabolite	PLA2G4C	Literature Mining	CD34
											DNA-Methylation	ADAMTSL1	mRNA	SMO	miRNA	MMD	Metabolite	ASAH1	Literature Mining	ERBB4
											DNA-Methylation	TMEM134	mRNA	SSX1	miRNA	ARF3	Metabolite	ACYP1	Literature Mining	IL8
											DNA-Methylation	ADAMTS2	mRNA	KIR3DL1	miRNA	XPO6	Metabolite	CES2	Literature Mining	BSG
											DNA-Methylation	PTPRU	mRNA	LILRA1	miRNA	HDAC4	Metabolite	ACY1	Literature Mining	IMP3
											DNA-Methylation	MGC16372	mRNA	OR10H2	miRNA	GJA1	Metabolite	LIPE	Literature Mining	CTSE
											DNA-Methylation	APXL	mRNA	KIAA0232	miRNA	LASP1	Metabolite	PPARG	Literature Mining	SERPINB5
											DNA-Methylation	XYLT1	mRNA	MS4A7	miRNA	UST	Metabolite	HIPK1	Literature Mining	PLK1
											DNA-Methylation	NTN1	mRNA	TRIM39	miRNA	CAP1	Metabolite	PPT2	Literature Mining	KPNA2
											DNA-Methylation	C10orf30	mRNA	DDX31	miRNA	DDX5	Metabolite	ACOT4	Literature Mining	ANXA10
											DNA-Methylation	ODZ3	mRNA	ADIPOR2	miRNA	TIMP3	Metabolite	SLC27A3	Literature Mining	EGR1
											DNA-Methylation	NOS2A	mRNA	SLC12A8	miRNA	DHX15	Metabolite	SLC27A4	Literature Mining	FOXO3
											DNA-Methylation	LAMA3	mRNA	RAB7B	miRNA	TRIM2	Metabolite	SLC27A1	Literature Mining	HMGB1
											DNA-Methylation	LAMC2	mRNA	CUGBP1	miRNA	HAND2	Metabolite	SLC27A6	Literature Mining	RECK
											DNA-Methylation	LAMB3	mRNA	C6orf201	miRNA	ADAR	Metabolite	PNLIPRP3	Literature Mining	ABCB1
													mRNA	UPK3A	miRNA	OSBPL7	Metabolite	ACER1	Literature Mining	NR1I2
													mRNA	KRT6A	miRNA	TRAPPC3	Metabolite	ACER2	Literature Mining	CTNND1
													mRNA	FGFR3	miRNA	H3F3B	Metabolite	PLA2G4E	Literature Mining	HNF4G
													mRNA	GATA3	miRNA	CLCN3	Metabolite	PNPLA2	Literature Mining	NR2F6
													mRNA	EGFR	miRNA	GNPDA2	Metabolite	PNPLA8	Literature Mining	NR4A1
													mRNA	HMGA2	miRNA	CNN3	Metabolite	CES5A	Literature Mining	NR4A2
													mRNA	CCND1	miRNA	ARCN1	Metabolite	ASAH2C	Literature Mining	NR4A3
													mRNA	TGFBR1	miRNA	ATP6V1B2	Metabolite	PNPLA4	Literature Mining	FOXA1
													mRNA	E2F1	miRNA	RNF138	Metabolite	PNPLA6	Literature Mining	SDC1
													mRNA	CDKN1A	miRNA	BLCAP	Metabolite	ASPG	Literature Mining	CLDN7
													mRNA	ITCH	miRNA	LIN7C	Metabolite	PLA2G4F	Literature Mining	PTPRF
													mRNA	CBX7	miRNA	PREX1	Metabolite	PLB1	Literature Mining	PDGFA
													mRNA	SGPL1	miRNA	EML4	Metabolite	PLA2G4B	Literature Mining	GATA3
													mRNA	PTBP2	miRNA	MXD4	Metabolite	ASAH2	Literature Mining	UPK3A
													mRNA	MAP2K4	miRNA	ZFPM2	Metabolite	PLA2G4D	Literature Mining	GRIN2A
													mRNA	BAP1	miRNA	ABL1	Metabolite	ACSBG1	Literature Mining	SH3GL2
													mRNA	RTKN	miRNA	SOCS3	Metabolite	ACSBG2	Literature Mining	SNAI1
													mRNA	RASA1	miRNA	ERBB3	Metabolite	ACOT1	Literature Mining	CRP
													mRNA	USP46	miRNA	EFNA3	Metabolite	ACOT7L	Literature Mining	AQP3
													mRNA	IKBKE	miRNA	RP2	Metabolite	CES3	Literature Mining	DIABLO
													mRNA	CEBPB	miRNA	NFIB	Metabolite	OLAH	Literature Mining	CDC37
													mRNA	MECP2	miRNA	BTG2	Metabolite	THEM5	Literature Mining	AXL
													mRNA	MEIS1	miRNA	RECK	Metabolite	THEM4	Literature Mining	FOSL1
													mRNA	TP53INP1	miRNA	JAG1	Metabolite	APRT	Literature Mining	TFAP2A
													mRNA	PDCD4	miRNA	SOX5	Metabolite	HPRT1	Literature Mining	ST6GALNAC6
													mRNA	DMTF1	miRNA	RASGRP1	Metabolite	GDA	Literature Mining	CEACAM5
													mRNA	ACTR1A	miRNA	LMO2	Metabolite	QTRT1	Literature Mining	RPA1
													mRNA	HOXA11	miRNA	ACVR1B	Metabolite	GCH1	Literature Mining	RPA2
													mRNA	ESR1	miRNA	PHB	Metabolite	GNAS	Literature Mining	MRE11A
													mRNA	GATA6	miRNA	RUNX1	Metabolite	GNAQ	Literature Mining	LGALS3
													mRNA	MITF	miRNA	MYT1	Metabolite	PNP	Literature Mining	HSPA1A
													mRNA	RARG	miRNA	ZBTB10	Metabolite	QTRTD1	Literature Mining	HYAL1
													mRNA	ATXN1	miRNA	SP1	Metabolite	GNAI1	Literature Mining	AURKA
													mRNA	CTGF	miRNA	GNAI2	Metabolite	CNDP1	Literature Mining	BECN1
													mRNA	SERP1	miRNA	UBE2I	Metabolite	PRMT3	Literature Mining	DNMT1
													mRNA	POGK	miRNA	DLL1	Metabolite	HARS2	Literature Mining	TOP2A
													mRNA	BDNF	miRNA	NOTCH1	Metabolite	HARS	Literature Mining	FASN
													mRNA	HDAC4	miRNA	NOTCH2	Metabolite	HAL	Literature Mining	HPSE
													mRNA	GJA1	miRNA	IRS2	Metabolite	CARNS1	Literature Mining	MET
													mRNA	LASP1	miRNA	RAF1	Metabolite	HEMK1	Literature Mining	BMB1
													mRNA	MET	miRNA	TUSC2	Metabolite	METTL2B	Literature Mining	KIAA1524
													mRNA	CAP1	miRNA	IRS1	Metabolite	METTL6	Literature Mining	MYCL
													mRNA	DDX5	miRNA	MYRIP	Metabolite	WBSCR22	Literature Mining	S100A2
													mRNA	TIMP3	miRNA	CELSR2	Metabolite	SLC38A3	Literature Mining	S100A4
													mRNA	DHX15	miRNA	TRIM71	Metabolite	SLC16A10	Literature Mining	MMP11
													mRNA	TRIM2	miRNA	PAK7	Metabolite	PCCB
													mRNA	HAND2	miRNA	ARID4B	Metabolite	COMT
													mRNA	ADAR	miRNA	RB1	Metabolite	BCAT1
													mRNA	TRAPPC3	miRNA	HOXA1	Metabolite	BCAT2
													mRNA	H3F3B	miRNA	USF2	Metabolite	VARS
													mRNA	GNPDA2	miRNA	TEAD1	Metabolite	VARS2
													mRNA	CNN3	miRNA	CD164	Metabolite	SAT1
													mRNA	BLCAP	miRNA	MAGT1	Metabolite	ACAA2
													mRNA	ABL1	miRNA	EYA4	Metabolite	PAOX
													mRNA	SOCS3	miRNA	PTPN12	Metabolite	TXNRD1
													mRNA	ERBB3	miRNA	B4GALT1	Metabolite	CHDH
													mRNA	NFIB	miRNA	RHOG	Metabolite	DMGDH
													mRNA	BTG2	miRNA	MYO10	Metabolite	SMS
													mRNA	RECK	miRNA	VAMP3	Metabolite	SRM
													mRNA	JAG1	miRNA	NFATC1	Metabolite	DHPS
													mRNA	RUNX1	miRNA	CTDSP1	Metabolite	PCCA
													mRNA	SP1	miRNA	ELOVL5	Metabolite	ALDH9A1
													mRNA	UBE2I	miRNA	MAPK14	Metabolite	BBOX1
													mRNA	NOTCH2	miRNA	CHP	Metabolite	MTAP
													mRNA	RAF1	miRNA	LRRC1	Metabolite	AMD1
													mRNA	MYRIP	miRNA	PRKD1	Metabolite	BHMT
													mRNA	CELSR2	miRNA	LAMC1	Metabolite	SARDH
													mRNA	TEAD1	miRNA	PGRMC2	Metabolite	ODC1
													mRNA	CD164	miRNA	CHSY1	Metabolite	SMOX
													mRNA	MAGT1	miRNA	ELK3	Metabolite	AGMAT
													mRNA	EYA4	miRNA	RFFL	Metabolite	TMLHE
													mRNA	PTPN12	miRNA	PAPSS2	Metabolite	BHMT2
													mRNA	B4GALT1	miRNA	SLC16A1	Metabolite	PDPR
													mRNA	MYO10	miRNA	PLDN	Metabolite	OAZ1
													mRNA	NFATC1	miRNA	TMEM109	Metabolite	PMF1
													mRNA	ELOVL5	miRNA	OSBPL8	Metabolite	SLC22A4
													mRNA	LRRC1	miRNA	RASSF5	Metabolite	SLC22A1
													mRNA	LAMC1	miRNA	PHF19	Metabolite	DOT1L
													mRNA	PGRMC2	miRNA	FAM104A	Metabolite	SETD7
													mRNA	CHSY1	miRNA	CHODL	Metabolite	NSD1
													mRNA	PAPSS2	miRNA	CAV1	Metabolite	SETDB1
													mRNA	SLC16A1	miRNA	CTDSP2	Metabolite	EHMT2
													mRNA	PLDN	miRNA	SURF4	Metabolite	EHMT1
													mRNA	TMEM109	miRNA	GNAI3	Metabolite	PLOD1
													mRNA	CHODL	miRNA	SLC30A7	Metabolite	PLOD2
													mRNA	CAV1	miRNA	PLSCR3	Metabolite	PLOD3
													mRNA	GNAI3	miRNA	TARBP1	Metabolite	BTD
													mRNA	PLSCR3	miRNA	PTBP1	Metabolite	KARS
													mRNA	TARBP1	miRNA	IQGAP1	Metabolite	AASS
													mRNA	PTBP1	miRNA	LITAF	Metabolite	PRDM2
													mRNA	LITAF	miRNA	PPP1R13L	Metabolite	KMT2A
													mRNA	PPP1R13L	miRNA	DHCR24	Metabolite	KMT2C
													mRNA	DHCR24	miRNA	SMAD5	Metabolite	EZH2
													mRNA	ABHD5	miRNA	ABHD5	Metabolite	KMT2D
													mRNA	PTTG1IP	miRNA	PTTG1IP	Metabolite	KMT2B
													mRNA	ARRDC1	miRNA	PARP16	Metabolite	WHSC1
													mRNA	USP48	miRNA	LASS2	Metabolite	WHSC1L1
													mRNA	RBMS1	miRNA	ARRDC1	Metabolite	SETD2
													mRNA	AK2	miRNA	C11orf75	Metabolite	KDM2A
													mRNA	TOM1L1	miRNA	USP48	Metabolite	KDM2B
													mRNA	OAF	miRNA	RBMS1	Metabolite	AS3MT
													mRNA	VPS37C	miRNA	RDH10	Metabolite	COQ3
													mRNA	CDC14B	miRNA	ANKRD27	Metabolite	DNMT3A
													mRNA	F11R	miRNA	POLR3G	Metabolite	DPH5
													mRNA	ATP6V0E1	miRNA	SLC17A5	Metabolite	GNMT
													mRNA	DNM2	miRNA	AK2	Metabolite	ASMT
													mRNA	SLC22A5	miRNA	TOM1L1	Metabolite	ICMT
													mRNA	HTATIP2	miRNA	SUCLG2	Metabolite	INMT
													mRNA	FAM57A	miRNA	C12orf23	Metabolite	MTR
													mRNA	TUBB6	miRNA	OAF	Metabolite	MAT1A
													mRNA	CDK4	miRNA	SLC15A4	Metabolite	MAT2A
													mRNA	ALDH9A1	miRNA	VPS37C	Metabolite	MTRR
													mRNA	TJP2	miRNA	PGF	Metabolite	NNMT
													mRNA	SOX4	miRNA	JAKMIP1	Metabolite	PEMT
													mRNA	GALNT1	miRNA	ARFIP1	Metabolite	PCMT1
													mRNA	ZFP91	miRNA	FCHO2	Metabolite	PNMT
													mRNA	TNPO1	miRNA	CDC14B	Metabolite	SUV39H1
													mRNA	PTPRD	miRNA	RAVER2	Metabolite	TRMU
													mRNA	FNDC3B	miRNA	UHRF1	Metabolite	MAT2B
													mRNA	CBFB	miRNA	RNPEPL1	Metabolite	PRMT5
													mRNA	C11orf58	miRNA	F11R	Metabolite	DNMT3B
													mRNA	ACBD3	miRNA	ATP6V0E1	Metabolite	FBL
													mRNA	JARID2	miRNA	LDLRAP1	Metabolite	LIAS
													mRNA	TAB2	miRNA	MTMR6	Metabolite	MOCS1
													mRNA	BCL2	miRNA	PLOD3	Metabolite	METTL3
													mRNA	CREBL2	miRNA	DNM2	Metabolite	AHCYL1
													mRNA	JAK1	miRNA	SLC22A5	Metabolite	AHCYL2
													mRNA	BCL2L11	miRNA	PGM1	Metabolite	AHCY
													mRNA	GAB1	miRNA	HTATIP2	Metabolite	SETD1A
													mRNA	RUNX1T1	miRNA	GAS2L1	Metabolite	SETDB2
													mRNA	THBS1	miRNA	PLP2	Metabolite	SETD8
													mRNA	SLC44A1	miRNA	FA2H	Metabolite	SUV39H2
													mRNA	HSPD1	miRNA	FAM57A	Metabolite	TPMT
													mRNA	KIF2A	miRNA	AHRR	Metabolite	TRDMT1
													mRNA	TAGLN2	miRNA	TUBB6	Metabolite	CBS
													mRNA	ANKRD29	miRNA	CDK4	Metabolite	SLC25A26
													mRNA	PIM1	miRNA	ALDH9A1	Metabolite	DNMT1
													mRNA	ARF4	miRNA	TJP2	Metabolite	ASH1L
													mRNA	MTX1	miRNA	PODXL	Metabolite	ASMTL
													mRNA	ZEB1	miRNA	ST18	Metabolite	CARM1
													mRNA	ERRFI1	miRNA	SOX4	Metabolite	CDKAL1
													mRNA	MED1	miRNA	CAMTA1	Metabolite	CDK5RAP1
													mRNA	VEGFA	miRNA	ETV6	Metabolite	COQ5
													mRNA	IL8	miRNA	GALNT1	Metabolite	ELP3
													mRNA	TGFBR2	miRNA	ZFP91	Metabolite	FBLL1
													mRNA	MTAP	miRNA	TNPO1	Metabolite	LCMT2
													mRNA	GLCCI1	miRNA	PTPRD	Metabolite	RNMT
													mRNA	RHOB	miRNA	KRAS	Metabolite	METTL15
													mRNA	API5	miRNA	MAPK7	Metabolite	MEPCE
													mRNA	AP2M1	miRNA	DNMT3A	Metabolite	KMT2E
													mRNA	ABCA1	miRNA	FNDC3B	Metabolite	NSUN5P2
													mRNA	SIRT1	miRNA	CBFB	Metabolite	NSUN2
													mRNA	YAP1	miRNA	C11orf58	Metabolite	NSUN3
													mRNA	YWHAZ	miRNA	CCDC25	Metabolite	NSUN4
													mRNA	GAS1	miRNA	ACBD3	Metabolite	RSAD2
													mRNA	ACTB	miRNA	TRAF6	Metabolite	TYW1
													mRNA	NNMT	miRNA	JARID2	Metabolite	TYW1B
													mRNA	MT1X	miRNA	SMAD2	Metabolite	NSUN6
													mRNA	AEBP1	miRNA	TAB2	Metabolite	NSUN7
													mRNA	COL16A1	miRNA	BCL2	Metabolite	FTSJ1
													mRNA	HSD17B2	miRNA	CREBL2	Metabolite	FTSJ2
													mRNA	RAB31	miRNA	JAK1	Metabolite	FTSJ3
													mRNA	G0S2	miRNA	RBL1	Metabolite	RSAD1
													mRNA	COL1A2	miRNA	NCOA3	Metabolite	SETD1B
													mRNA	KIAA0992	miRNA	TSG101	Metabolite	SETMAR
													mRNA	IL6	miRNA	MAP3K12	Metabolite	SMYD3
													mRNA	FDFT1	miRNA	GAB1	Metabolite	SUV420H1
													mRNA	SPHK1	miRNA	MAPK9	Metabolite	SUV420H2
													mRNA	SLC2A3	miRNA	CDX2	Metabolite	TARBP1
													mRNA	FMO1	miRNA	RUNX1T1	Metabolite	TFB1M
													mRNA	JUN	miRNA	CORO2B	Metabolite	TFB2M
													mRNA	SPC12	miRNA	HOXA7	Metabolite	TRMT11
													mRNA	POSTN	miRNA	SLC44A1	Metabolite	TRMT13
													mRNA	C7orf10	miRNA	HSPD1	Metabolite	TRMT61A
													mRNA	COPZ2	miRNA	KIF2A	Metabolite	METTL1
													mRNA	SFRS9	miRNA	TAGLN2	Metabolite	TRMT61B
													mRNA	CXCL2	miRNA	GCH1	Metabolite	TRMT5
													mRNA	GFPT2	miRNA	C1orf96	Metabolite	TRMT12
													mRNA	TNFAIP3	miRNA	G6PD	Metabolite	TYW3
													mRNA	ABAT	miRNA	ANKRD29	Metabolite	METTL15P1
													mRNA	COL11A1	miRNA	ARHGEF18	Metabolite	DNMT3L
													mRNA	MCP	miRNA	PIM1	Metabolite	EZH1
													mRNA	COL6A3	miRNA	ARF4	Metabolite	ALKBH8
													mRNA	COL3A1	miRNA	MTX1	Metabolite	PRMT1
													mRNA	SLC14A1	miRNA	CTNNB1	Metabolite	PRMT2
													mRNA	COL10A1	miRNA	ZEB1	Metabolite	PRMT6
													mRNA	C1QBP	miRNA	ERRFI1	Metabolite	PRMT7
													mRNA	NPC1	miRNA	MED1	Metabolite	CAMKMT
													mRNA	PER1	miRNA	VEGFA	Metabolite	DIMT1
													mRNA	TNC	miRNA	PRKCE	Metabolite	HENMT1
													mRNA	DECR1	miRNA	IL8	Metabolite	LCMT1
													mRNA	TEGT	miRNA	TGFBR2	Metabolite	CMTR1
													mRNA	ITGA5	miRNA	MTAP	Metabolite	EMG1
													mRNA	MMD	miRNA	GLCCI1	Metabolite	NTMT1
													mRNA	TAGLN	miRNA	RHOB	Metabolite	METTL11B
													mRNA	CALD1	miRNA	API5	Metabolite	PRDM6
													mRNA	FN1	miRNA	AP2M1	Metabolite	PRDM7
													mRNA	FLJ21439	miRNA	ABCA1	Metabolite	PRDM9
													mRNA	RGS2	miRNA	SIRT1	Metabolite	SETD3
													mRNA	MFAP5	miRNA	YAP1	Metabolite	LRTOMT
													mRNA	TGFBI	miRNA	YWHAZ	Metabolite	TRMT2B
													mRNA	CREB3L1	miRNA	USP1	Metabolite	SMYD2
													mRNA	SORL1	miRNA	ADIPOR2	Metabolite	TGS1
													mRNA	SFRP4	miRNA	RYK	Metabolite	TRMT44
													mRNA	SLC43A3	miRNA	HIF1A	Metabolite	CRAT
													mRNA	AP1G2	miRNA	MEIS2	Metabolite	XDH
													mRNA	ATP5B	miRNA	SPDEF	Metabolite	MPO
													mRNA	SNX1	miRNA	TCF4	Metabolite	CROT
													mRNA	LDHB	miRNA	ALPL	Metabolite	CPT1B
													mRNA	SULF1	miRNA	MMP13	Metabolite	CPT1A
													mRNA	PPARG	miRNA	CDH1	Metabolite	CPT2
													mRNA	FLJ22457	miRNA	RAB34	Metabolite	CPT1C
													mRNA	MMP11	miRNA	NTRK3	Metabolite	SLC25A20
													mRNA	RRAD	miRNA	ONECUT2	Metabolite	SLC25A29
													mRNA	LOC400451	miRNA	TGFBI	Metabolite	SLCO1B1
													mRNA	ABCC3	miRNA	STMN1	Metabolite	SLC22A5
													mRNA	C21orf127			Metabolite	SLC22A16
													mRNA	MFAP3L			Metabolite	GOT2
													mRNA	HMGCS2			Metabolite	KYNU
													mRNA	FBP1			Metabolite	AADAT
													mRNA	HADHB			Metabolite	CCBL1
													mRNA	ANXA6			Metabolite	KMO
													mRNA	CILP			Metabolite	AFMID
													mRNA	CTSL			Metabolite	CCBL2
													mRNA	COL5A2			Metabolite	PAH
													mRNA	CORO1C			Metabolite	GOT1
													mRNA	PRKR			Metabolite	TAT
													mRNA	MAP4K4			Metabolite	FARSB
													mRNA	MT1H			Metabolite	LPO
													mRNA	HKR3			Metabolite	EPX
													mRNA	MAOA			Metabolite	FARS2
													mRNA	RAB15			Metabolite	FARSA
													mRNA	ZDHHC4			Metabolite	TH
													mRNA	CTSK			Metabolite	SLC7A8
													mRNA	HPGD			Metabolite	ACE2
													mRNA	PCBP2			Metabolite	IL4I1
													mRNA	PDLIM7			Metabolite	PRDX6
													mRNA	MT1G			Metabolite	UPP1
													mRNA	PCSK5			Metabolite	UPP2
													mRNA	TM4SF12			Metabolite	UCKL1
													mRNA	MYO1B			Metabolite	UPRT
													mRNA	ISLR			Metabolite	GPR17
													mRNA	SIAT9			Metabolite	SLC29A2
													mRNA	SN			Metabolite	YARS2
													mRNA	PTD008			Metabolite	TYR
													mRNA	ASPN			Metabolite	TPO
													mRNA	FBN1			Metabolite	YARS
													mRNA	DKFZP586B1621			Metabolite	EGFR
													mRNA	VSNL1			Metabolite	FGFR1
													mRNA	FHIT			Metabolite	SLC16A2
													mRNA	RGS1			Metabolite	TTL
													mRNA	BCKDHB			Metabolite	IYD
													mRNA	GCLC
													mRNA	HADHSC
													mRNA	PARP4
													mRNA	PPFIBP2
													mRNA	MCL1
													mRNA	SGK
													mRNA	C1R
													mRNA	SMAD6
													mRNA	ACTN1
													mRNA	BHLHB3
													mRNA	IMPDH2
													mRNA	TNFAIP6
													mRNA	UPK1A
													mRNA	TNRC9
													mRNA	MRC2
													mRNA	RNF128
													mRNA	ACO2
													mRNA	NDUFAF1
													mRNA	HOM-TES-103
													mRNA	TGFB3
													mRNA	ANP32A
													mRNA	HSPB2
													mRNA	CTDSP2
													mRNA	DCN
													mRNA	UQCRC2
													mRNA	MDH2
													mRNA	SERPINA3
													mRNA	KIAA0590
													mRNA	INHBA
													mRNA	C1orf38
													mRNA	SLC29A3
													mRNA	FAP
													mRNA	EGR1
													mRNA	KLF7
													mRNA	NR4A3
													mRNA	MIR16
													mRNA	APEH
													mRNA	TCF4
													mRNA	LOX
													mRNA	UGT1A3
													mRNA	SLC37A1
													mRNA	DPT
													mRNA	DUSP1
													mRNA	BCAS1
													mRNA	LRMP
													mRNA	GRSF1
													mRNA	KIAA0599
													mRNA	CXCL3
													mRNA	GALNAC4S-6ST
													mRNA	DCTD
													mRNA	OIP106
													mRNA	CYR61
													mRNA	ZDHHC3
													mRNA	MT1E
													mRNA	IGFBP3
													mRNA	DIO2
													mRNA	MT1K
													mRNA	COL5A3
													mRNA	MMP3
													mRNA	MGC3047
													mRNA	GREM1
													mRNA	GPX2
													mRNA	NPAS2
													mRNA	VRK3
													mRNA	CYP4B1
													mRNA	NTAN1
													mRNA	AQP9
													mRNA	MYLK
													mRNA	SSFA2
													mRNA	ATXN10
													mRNA	DEGS
													mRNA	MYLIP
													mRNA	CLCN3
													mRNA	DAP
													mRNA	EMP1
													mRNA	EDNRA
													mRNA	COL5A1
													mRNA	CYP1B1
													mRNA	PDLIM3
													mRNA	VILL
													mRNA	TGM2
													mRNA	CTSB
													mRNA	POF1B
													mRNA	ACP6
													mRNA	FABP6
													mRNA	MDS028
													mRNA	HIF1A
													mRNA	LOC283874
													mRNA	OPHN1
													mRNA	SPON2
													mRNA	ID3
													mRNA	PCCB
													mRNA	SART2
													mRNA	OLFML2B

## Sheet: Frequency_Calculations
Table S1. Describes the frequency calculation for each protein coding gene found in the individual study. The list of 1,054 unique gene symbols is in column A. Molecules that match each gene symbol from individual studies in sheet 1 are denoted by "1" and those not found are denoted as "0". Adding up frequencies from each individual study are described in sheet1
1054 - Unique Molecules	DNA-Mutation	DNA-Methylation	mRNA	miRNA	Metabolomics	Literature Proteins
ARID1A	1	0	0	0	0	0
CDKN1A	1	0	1	1	0	1
TP53	1	0	0	0	0	1
RB1	1	0	0	1	0	1
KDM6A	1	0	0	0	0	0
PIK3CA	1	0	0	0	0	0
ELF3	1	0	0	0	0	0
ERCC2	1	0	0	0	0	0
MLL2	1	0	0	0	0	0
FBXW7	1	0	0	0	0	0
FOXQ1	1	0	0	0	0	0
NFE2L2	1	0	0	0	0	0
FGFR3	1	0	1	1	0	1
TXNIP	1	0	0	0	0	0
STAG2	1	0	0	0	0	0
CDKN2A	1	0	0	0	0	1
RHOB	1	0	1	1	0	0
BTG2	1	0	1	1	0	0
FOXA1	1	0	1	0	0	1
RXRA	1	0	0	0	0	0
HORMAD1	1	0	0	0	0	0
EID2	1	0	0	0	0	0
KLF5	1	0	0	0	0	0
GPC5	1	0	0	0	0	0
HRAS	1	0	0	0	0	1
ERBB3	1	0	1	1	0	0
ZFP36L1	1	0	0	0	0	0
RHOA	1	0	0	0	0	0
PAIP1	1	0	0	0	0	0
ZFR2	1	0	0	0	0	0
TSC1	1	0	0	0	0	0
CCND3	1	0	0	0	0	0
ERBB2	1	0	0	0	0	1
ATM	1	0	0	0	0	0
CTNNB1	1	0	0	1	0	1
ADAMTS9	0	1	0	0	0	0
CCND1	0	1	1	1	0	0
IGFL1	0	1	0	0	0	0
LDB2	0	1	0	0	0	0
FGFR1	0	1	0	1	1	0
CRISPLD2	0	1	0	0	0	0
ESR1	0	1	1	1	0	0
PHACTR3	0	1	0	0	0	0
HIC1	0	1	0	0	0	0
DIP2C	0	1	0	0	0	0
TRPM2	0	1	0	0	0	0
ITPR3	0	1	0	0	0	0
LRRC32	0	1	0	0	0	0
NXN	0	1	0	0	0	0
PKN1	0	1	0	0	0	0
CACNA1C	0	1	0	0	0	0
NFATC1	0	1	1	1	0	0
DCHS1	0	1	0	0	0	0
7A5	0	1	0	0	0	0
COL4A6	0	1	0	0	0	0
FLJ42461	0	1	0	0	0	0
SLIT2	0	1	0	0	0	0
GPT2	0	1	0	0	0	0
RGS11	0	1	0	0	0	0
GAS6	0	1	0	0	0	0
C8orf55	0	1	0	0	0	0
RASAL1	0	1	0	0	0	0
PDZRN3	0	1	0	0	0	0
PTPRD	0	1	1	1	0	0
DYSF	0	1	0	0	0	0
RORA	0	1	0	0	0	0
FAM19A5	0	1	0	0	0	0
PBX1	0	1	0	0	0	0
TRAF3	0	1	0	0	0	0
INPP5A	0	1	0	0	0	0
TRIP13	0	1	0	0	0	0
CELSR2	0	1	1	1	0	0
PEX14	0	1	0	0	0	0
AYTL2	0	1	0	0	0	0
RIMS3	0	1	0	0	0	0
ECT2	0	1	0	0	0	0
SMOC2	0	1	0	0	0	0
CPXM2	0	1	0	0	0	0
PALLD	0	1	0	0	0	0
PNPLA7	0	1	0	0	0	0
GMDS	0	1	0	0	0	0
FBXL7	0	1	0	0	0	0
C20orf44	0	1	0	0	0	0
ABAT	0	1	1	0	0	0
KRT17	0	1	0	0	0	0
ELAVL2	0	1	0	0	0	0
SCARA5	0	1	0	0	0	0
ZNF521	0	1	0	0	0	0
PPP2R2B	0	1	0	0	0	0
HECW2	0	1	0	0	0	0
TOP3B	0	1	0	0	0	0
ATHL1	0	1	0	0	0	0
ADRM1	0	1	0	0	0	0
RGNEF	0	1	0	0	0	0
PRIMA1	0	1	0	0	0	0
ALOX12	0	1	0	0	0	0
MEIS2	0	1	0	1	0	0
PCSK2	0	1	0	0	0	0
ADAMTSL1	0	1	0	0	0	0
TMEM134	0	1	0	0	0	0
ADAMTS2	0	1	0	0	0	0
PTPRU	0	1	0	0	0	0
MGC16372	0	1	0	0	0	0
APXL	0	1	0	0	0	0
XYLT1	0	1	0	0	0	0
NTN1	0	1	0	0	0	0
C10orf30	0	1	0	0	0	0
ODZ3	0	1	0	0	0	0
NOS2A	0	1	0	0	0	0
LAMA3	0	1	0	0	0	0
LAMC2	0	1	0	0	0	0
LAMB3	0	1	0	0	0	0
TRPV1	0	0	1	0	0	0
KRT20	0	0	1	0	0	0
FXYD3	0	0	1	0	0	0
ADIRF	0	0	1	0	0	0
UPK2	0	0	1	0	0	0
AGR2	0	0	1	0	0	0
KRT19	0	0	1	0	0	0
CD147	0	0	1	0	0	0
STMN1	0	0	1	1	0	0
ESR2	0	0	1	0	0	0
JMJD6	0	0	1	0	0	0
ENDOGL1	0	0	1	0	0	0
TRIM26	0	0	1	0	0	0
AK126449	0	0	1	0	0	0
BX103974	0	0	1	0	0	0
ATG9B	0	0	1	0	0	0
RFWD2	0	0	1	0	0	0
RPS19	0	0	1	0	0	0
CTNND2	0	0	1	0	0	0
CD8A	0	0	1	0	0	0
UBE2N	0	0	1	0	0	0
ACTN4	0	0	1	0	0	0
CLCC2B	0	0	1	0	0	0
EIF1	0	0	1	0	0	0
STAM2	0	0	1	0	0	0
CORO2B	0	0	1	1	0	0
POLR2I	0	0	1	0	0	0
TCEA1	0	0	1	0	0	0
SOX21	0	0	1	0	0	0
KCNJ14	0	0	1	0	0	0
OR10H3	0	0	1	0	0	0
ARL6IP1	0	0	1	0	0	0
DKFZP564G2022	0	0	1	0	0	0
MRPL2	0	0	1	0	0	0
SBDS	0	0	1	0	0	0
ANAPC5	0	0	1	0	0	0
MAPT	0	0	1	0	0	0
C11orf109	0	0	1	0	0	0
LMBRD1	0	0	1	0	0	0
PLSCR4	0	0	1	0	0	0
AS3MT	0	0	1	0	1	0
ADORA3	0	0	1	0	0	0
YIPF5	0	0	1	0	0	0
NDEL1	0	0	1	0	0	0
RAB34	0	0	1	1	0	0
LDOC1L	0	0	1	0	0	0
MRPS36	0	0	1	0	0	0
WDR62	0	0	1	0	0	0
TH1L	0	0	1	0	0	0
ZNF543	0	0	1	0	0	0
AK021906	0	0	1	0	0	0
AK022936	0	0	1	0	0	0
AK024204	0	0	1	0	0	0
AK124262	0	0	1	0	0	0
SH3TC2	0	0	1	0	0	0
BU678326	0	0	1	0	0	0
HN1	0	0	1	0	0	0
NBN	0	0	1	0	0	0
NFYA	0	0	1	0	0	0
XPNPEP2	0	0	1	0	0	0
IFITM1	0	0	1	0	0	0
PTK2B	0	0	1	0	0	0
SMO	0	0	1	0	0	0
SSX1	0	0	1	0	0	0
KIR3DL1	0	0	1	0	0	0
LILRA1	0	0	1	0	0	0
OR10H2	0	0	1	0	0	0
KIAA0232	0	0	1	0	0	0
MS4A7	0	0	1	0	0	0
TRIM39	0	0	1	0	0	0
DDX31	0	0	1	0	0	0
ADIPOR2	0	0	1	1	0	0
SLC12A8	0	0	1	0	0	0
RAB7B	0	0	1	0	0	0
CUGBP1	0	0	1	0	0	0
C6orf201	0	0	1	0	0	0
UPK3A	0	0	1	0	0	1
KRT6A	0	0	1	0	0	0
GATA3	0	0	1	0	0	1
EGFR	0	0	1	1	1	1
HMGA2	0	0	1	1	0	0
TGFBR1	0	0	1	1	0	0
E2F1	0	0	1	1	0	1
ITCH	0	0	1	1	0	0
CBX7	0	0	1	1	0	0
SGPL1	0	0	1	1	0	0
PTBP2	0	0	1	1	0	0
MAP2K4	0	0	1	1	0	0
BAP1	0	0	1	1	0	0
RTKN	0	0	1	1	0	0
RASA1	0	0	1	1	0	0
USP46	0	0	1	1	0	0
IKBKE	0	0	1	1	0	0
CEBPB	0	0	1	1	0	0
MECP2	0	0	1	1	0	0
MEIS1	0	0	1	1	0	0
TP53INP1	0	0	1	1	0	0
PDCD4	0	0	1	1	0	0
DMTF1	0	0	1	1	0	0
ACTR1A	0	0	1	1	0	0
HOXA11	0	0	1	1	0	0
GATA6	0	0	1	1	0	0
MITF	0	0	1	1	0	0
RARG	0	0	1	1	0	0
ATXN1	0	0	1	1	0	0
CTGF	0	0	1	1	0	0
SERP1	0	0	1	1	0	0
POGK	0	0	1	1	0	0
BDNF	0	0	1	1	0	0
HDAC4	0	0	1	1	0	0
GJA1	0	0	1	1	0	0
LASP1	0	0	1	1	0	0
MET	0	0	1	1	0	1
CAP1	0	0	1	1	0	0
DDX5	0	0	1	1	0	0
TIMP3	0	0	1	1	0	0
DHX15	0	0	1	1	0	0
TRIM2	0	0	1	1	0	0
HAND2	0	0	1	1	0	0
ADAR	0	0	1	1	0	0
TRAPPC3	0	0	1	1	0	0
H3F3B	0	0	1	1	0	0
GNPDA2	0	0	1	1	0	0
CNN3	0	0	1	1	0	0
BLCAP	0	0	1	1	0	0
ABL1	0	0	1	1	0	0
SOCS3	0	0	1	1	0	0
NFIB	0	0	1	1	0	0
RECK	0	0	1	1	0	1
JAG1	0	0	1	1	0	0
RUNX1	0	0	1	1	0	0
SP1	0	0	1	1	0	0
UBE2I	0	0	1	1	0	0
NOTCH2	0	0	1	1	0	0
RAF1	0	0	1	1	0	1
MYRIP	0	0	1	1	0	0
TEAD1	0	0	1	1	0	0
CD164	0	0	1	1	0	0
MAGT1	0	0	1	1	0	0
EYA4	0	0	1	1	0	0
PTPN12	0	0	1	1	0	0
B4GALT1	0	0	1	1	0	0
MYO10	0	0	1	1	0	0
ELOVL5	0	0	1	1	0	0
LRRC1	0	0	1	1	0	0
LAMC1	0	0	1	1	0	0
PGRMC2	0	0	1	1	0	0
CHSY1	0	0	1	1	0	0
PAPSS2	0	0	1	1	0	0
SLC16A1	0	0	1	1	0	0
PLDN	0	0	1	1	0	0
TMEM109	0	0	1	1	0	0
CHODL	0	0	1	1	0	0
CAV1	0	0	1	1	0	0
GNAI3	0	0	1	1	0	0
PLSCR3	0	0	1	1	0	0
TARBP1	0	0	1	1	1	0
PTBP1	0	0	1	1	0	0
LITAF	0	0	1	1	0	0
PPP1R13L	0	0	1	1	0	0
DHCR24	0	0	1	1	0	0
ABHD5	0	0	1	1	0	0
PTTG1IP	0	0	1	1	0	0
ARRDC1	0	0	1	1	0	0
USP48	0	0	1	1	0	0
RBMS1	0	0	1	1	0	0
AK2	0	0	1	1	0	0
TOM1L1	0	0	1	1	0	0
OAF	0	0	1	1	0	0
VPS37C	0	0	1	1	0	0
CDC14B	0	0	1	1	0	0
F11R	0	0	1	1	0	0
ATP6V0E1	0	0	1	1	0	0
DNM2	0	0	1	1	0	0
SLC22A5	0	0	1	1	1	0
HTATIP2	0	0	1	1	0	0
FAM57A	0	0	1	1	0	0
TUBB6	0	0	1	1	0	0
CDK4	0	0	1	1	0	1
ALDH9A1	0	0	1	1	1	0
TJP2	0	0	1	1	0	0
SOX4	0	0	1	1	0	0
GALNT1	0	0	1	1	0	0
ZFP91	0	0	1	1	0	0
TNPO1	0	0	1	1	0	0
FNDC3B	0	0	1	1	0	0
CBFB	0	0	1	1	0	0
C11orf58	0	0	1	1	0	0
ACBD3	0	0	1	1	0	0
JARID2	0	0	1	1	0	0
TAB2	0	0	1	1	0	0
BCL2	0	0	1	1	0	1
CREBL2	0	0	1	1	0	0
JAK1	0	0	1	1	0	0
BCL2L11	0	0	1	1	0	0
GAB1	0	0	1	1	0	0
RUNX1T1	0	0	1	1	0	0
THBS1	0	0	1	1	0	1
SLC44A1	0	0	1	1	0	0
HSPD1	0	0	1	1	0	0
KIF2A	0	0	1	1	0	0
TAGLN2	0	0	1	1	0	0
ANKRD29	0	0	1	1	0	0
PIM1	0	0	1	1	0	0
ARF4	0	0	1	1	0	0
MTX1	0	0	1	1	0	0
ZEB1	0	0	1	1	0	0
ERRFI1	0	0	1	1	0	0
MED1	0	0	1	1	0	0
VEGFA	0	0	1	1	0	1
IL8	0	0	1	1	0	1
TGFBR2	0	0	1	1	0	0
MTAP	0	0	1	1	1	0
GLCCI1	0	0	1	1	0	0
API5	0	0	1	1	0	0
AP2M1	0	0	1	1	0	0
ABCA1	0	0	1	1	0	0
SIRT1	0	0	1	1	0	0
YAP1	0	0	1	1	0	0
YWHAZ	0	0	1	1	0	0
GAS1	0	0	1	0	0	0
ACTB	0	0	1	0	0	0
NNMT	0	0	1	0	1	0
MT1X	0	0	1	0	0	0
AEBP1	0	0	1	0	0	0
COL16A1	0	0	1	0	0	0
HSD17B2	0	0	1	0	0	0
RAB31	0	0	1	0	0	0
G0S2	0	0	1	0	0	0
COL1A2	0	0	1	0	0	0
KIAA0992	0	0	1	0	0	0
IL6	0	0	1	0	0	0
FDFT1	0	0	1	0	0	0
SPHK1	0	0	1	0	0	0
SLC2A3	0	0	1	0	0	0
FMO1	0	0	1	0	0	0
JUN	0	0	1	0	0	1
SPC12	0	0	1	0	0	0
POSTN	0	0	1	0	0	0
C7orf10	0	0	1	0	0	0
COPZ2	0	0	1	0	0	0
SFRS9	0	0	1	0	0	0
CXCL2	0	0	1	0	0	0
GFPT2	0	0	1	0	0	0
TNFAIP3	0	0	1	0	0	0
COL11A1	0	0	1	0	0	0
MCP	0	0	1	0	0	0
COL6A3	0	0	1	0	0	0
COL3A1	0	0	1	0	0	0
SLC14A1	0	0	1	0	0	0
COL10A1	0	0	1	0	0	0
C1QBP	0	0	1	0	0	0
NPC1	0	0	1	0	0	0
PER1	0	0	1	0	0	0
TNC	0	0	1	0	0	0
DECR1	0	0	1	0	0	0
TEGT	0	0	1	0	0	0
ITGA5	0	0	1	0	0	0
MMD	0	0	1	1	0	0
TAGLN	0	0	1	0	0	0
CALD1	0	0	1	0	0	0
FN1	0	0	1	0	0	0
FLJ21439	0	0	1	0	0	0
RGS2	0	0	1	0	0	0
MFAP5	0	0	1	0	0	0
TGFBI	0	0	1	1	0	0
CREB3L1	0	0	1	0	0	0
SORL1	0	0	1	0	0	0
SFRP4	0	0	1	0	0	0
SLC43A3	0	0	1	0	0	0
AP1G2	0	0	1	0	0	0
ATP5B	0	0	1	0	0	0
SNX1	0	0	1	0	0	0
LDHB	0	0	1	0	0	0
SULF1	0	0	1	0	0	0
PPARG	0	0	1	0	1	0
FLJ22457	0	0	1	0	0	0
MMP11	0	0	1	0	0	1
RRAD	0	0	1	0	0	0
LOC400451	0	0	1	0	0	0
ABCC3	0	0	1	0	0	0
C21orf127	0	0	1	0	0	0
MFAP3L	0	0	1	0	0	0
HMGCS2	0	0	1	0	0	0
FBP1	0	0	1	0	0	0
HADHB	0	0	1	0	0	0
ANXA6	0	0	1	0	0	0
CILP	0	0	1	0	0	0
CTSL	0	0	1	0	0	0
COL5A2	0	0	1	0	0	0
CORO1C	0	0	1	0	0	0
PRKR	0	0	1	0	0	0
MAP4K4	0	0	1	0	0	0
MT1H	0	0	1	0	0	0
HKR3	0	0	1	0	0	0
MAOA	0	0	1	0	0	0
RAB15	0	0	1	0	0	0
ZDHHC4	0	0	1	0	0	0
CTSK	0	0	1	0	0	0
HPGD	0	0	1	0	0	0
PCBP2	0	0	1	0	0	0
PDLIM7	0	0	1	0	0	0
MT1G	0	0	1	0	0	0
PCSK5	0	0	1	0	0	0
TM4SF12	0	0	1	0	0	0
MYO1B	0	0	1	0	0	0
ISLR	0	0	1	0	0	0
SIAT9	0	0	1	0	0	0
SN	0	0	1	0	0	0
PTD008	0	0	1	0	0	0
ASPN	0	0	1	0	0	0
FBN1	0	0	1	0	0	0
DKFZP586B1621	0	0	1	0	0	0
VSNL1	0	0	1	0	0	0
FHIT	0	0	1	0	0	0
RGS1	0	0	1	0	0	0
BCKDHB	0	0	1	0	0	0
GCLC	0	0	1	0	0	0
HADHSC	0	0	1	0	0	0
PARP4	0	0	1	0	0	0
PPFIBP2	0	0	1	0	0	0
MCL1	0	0	1	1	0	0
SGK	0	0	1	0	0	0
C1R	0	0	1	0	0	0
SMAD6	0	0	1	0	0	0
ACTN1	0	0	1	0	0	0
BHLHB3	0	0	1	0	0	0
IMPDH2	0	0	1	0	0	0
TNFAIP6	0	0	1	0	0	0
UPK1A	0	0	1	0	0	0
TNRC9	0	0	1	0	0	0
MRC2	0	0	1	0	0	0
RNF128	0	0	1	0	0	0
ACO2	0	0	1	0	0	0
NDUFAF1	0	0	1	0	0	0
HOM-TES-103	0	0	1	0	0	0
TGFB3	0	0	1	0	0	0
ANP32A	0	0	1	0	0	0
HSPB2	0	0	1	0	0	0
CTDSP2	0	0	1	1	0	0
DCN	0	0	1	0	0	0
UQCRC2	0	0	1	0	0	0
MDH2	0	0	1	0	0	0
SERPINA3	0	0	1	0	0	0
KIAA0590	0	0	1	0	0	0
INHBA	0	0	1	0	0	0
C1orf38	0	0	1	0	0	0
SLC29A3	0	0	1	0	0	0
FAP	0	0	1	0	0	0
EGR1	0	0	1	0	0	1
KLF7	0	0	1	0	0	0
NR4A3	0	0	1	0	0	1
MIR16	0	0	1	0	0	0
APEH	0	0	1	0	0	0
TCF4	0	0	1	1	0	0
LOX	0	0	1	0	0	0
UGT1A3	0	0	1	0	0	0
SLC37A1	0	0	1	0	0	0
DPT	0	0	1	0	0	0
DUSP1	0	0	1	0	0	0
BCAS1	0	0	1	0	0	0
LRMP	0	0	1	0	0	0
GRSF1	0	0	1	0	0	0
KIAA0599	0	0	1	0	0	0
CXCL3	0	0	1	0	0	0
GALNAC4S-6ST	0	0	1	0	0	0
DCTD	0	0	1	0	0	0
OIP106	0	0	1	0	0	0
CYR61	0	0	1	0	0	0
ZDHHC3	0	0	1	0	0	0
MT1E	0	0	1	0	0	0
IGFBP3	0	0	1	0	0	0
DIO2	0	0	1	0	0	0
MT1K	0	0	1	0	0	0
COL5A3	0	0	1	0	0	0
MMP3	0	0	1	0	0	0
MGC3047	0	0	1	0	0	0
GREM1	0	0	1	0	0	0
GPX2	0	0	1	0	0	0
NPAS2	0	0	1	0	0	0
VRK3	0	0	1	0	0	0
CYP4B1	0	0	1	0	0	0
NTAN1	0	0	1	0	0	0
AQP9	0	0	1	0	0	0
MYLK	0	0	1	0	0	0
SSFA2	0	0	1	0	0	0
ATXN10	0	0	1	0	0	0
DEGS	0	0	1	0	0	0
MYLIP	0	0	1	0	0	0
CLCN3	0	0	1	1	0	0
DAP	0	0	1	0	0	0
EMP1	0	0	1	0	0	0
EDNRA	0	0	1	0	0	0
COL5A1	0	0	1	0	0	0
CYP1B1	0	0	1	0	0	0
PDLIM3	0	0	1	0	0	0
VILL	0	0	1	0	0	0
TGM2	0	0	1	0	0	0
CTSB	0	0	1	0	0	0
POF1B	0	0	1	0	0	0
ACP6	0	0	1	0	0	0
FABP6	0	0	1	0	0	0
MDS028	0	0	1	0	0	0
HIF1A	0	0	1	1	0	1
LOC283874	0	0	1	0	0	0
OPHN1	0	0	1	0	0	0
SPON2	0	0	1	0	0	0
ID3	0	0	1	0	1	0
PCCB	0	0	1	0	1	0
SART2	0	0	1	0	0	0
OLFML2B	0	0	1	0	0	0
CDC34	0	0	0	1	0	0
CDC25A	0	0	0	1	0	0
BCL7A	0	0	0	1	0	0
PTEN	0	0	0	1	0	1
BMF	0	0	0	1	0	0
DICER1	0	0	0	1	0	0
IGF1R	0	0	0	1	0	0
KCNH2	0	0	0	1	0	0
HCN2	0	0	0	1	0	0
TGFB2	0	0	0	1	0	0
SFPQ	0	0	0	1	0	0
PPP3CA	0	0	0	1	0	0
FBXO28	0	0	0	1	0	0
BACH1	0	0	0	1	0	0
SOCS1	0	0	0	1	0	0
WNT3A	0	0	0	1	0	0
PLAG1	0	0	0	1	0	0
NLK	0	0	0	1	0	0
GRIA2	0	0	0	1	0	0
ADCY6	0	0	0	1	0	0
E2F3	0	0	0	1	0	1
HOXC8	0	0	0	1	0	0
ERBB4	0	0	0	1	0	1
BMPR2	0	0	0	1	0	0
ARF3	0	0	0	1	0	0
XPO6	0	0	0	1	0	0
UST	0	0	0	1	0	0
OSBPL7	0	0	0	1	0	0
ARCN1	0	0	0	1	0	0
ATP6V1B2	0	0	0	1	0	0
RNF138	0	0	0	1	0	0
LIN7C	0	0	0	1	0	0
PREX1	0	0	0	1	0	0
EML4	0	0	0	1	0	0
MXD4	0	0	0	1	0	0
ZFPM2	0	0	0	1	0	0
EFNA3	0	0	0	1	0	0
RP2	0	0	0	1	0	0
SOX5	0	0	0	1	0	0
RASGRP1	0	0	0	1	0	0
LMO2	0	0	0	1	0	0
ACVR1B	0	0	0	1	0	0
PHB	0	0	0	1	0	0
MYT1	0	0	0	1	0	0
ZBTB10	0	0	0	1	0	0
GNAI2	0	0	0	1	0	0
DLL1	0	0	0	1	0	0
NOTCH1	0	0	0	1	0	0
IRS2	0	0	0	1	0	0
TUSC2	0	0	0	1	0	0
IRS1	0	0	0	1	0	0
TRIM71	0	0	0	1	0	0
PAK7	0	0	0	1	0	0
ARID4B	0	0	0	1	0	0
HOXA1	0	0	0	1	0	0
USF2	0	0	0	1	0	0
RHOG	0	0	0	1	0	0
VAMP3	0	0	0	1	0	0
CTDSP1	0	0	0	1	0	0
MAPK14	0	0	0	1	0	0
CHP	0	0	0	1	0	0
PRKD1	0	0	0	1	0	0
ELK3	0	0	0	1	0	0
RFFL	0	0	0	1	0	0
OSBPL8	0	0	0	1	0	0
RASSF5	0	0	0	1	0	0
PHF19	0	0	0	1	0	0
FAM104A	0	0	0	1	0	0
SURF4	0	0	0	1	0	0
SLC30A7	0	0	0	1	0	0
IQGAP1	0	0	0	1	0	0
SMAD5	0	0	0	1	0	0
PARP16	0	0	0	1	0	0
LASS2	0	0	0	1	0	0
C11orf75	0	0	0	1	0	0
RDH10	0	0	0	1	0	0
ANKRD27	0	0	0	1	0	0
POLR3G	0	0	0	1	0	0
SLC17A5	0	0	0	1	0	0
SUCLG2	0	0	0	1	0	0
C12orf23	0	0	0	1	0	0
SLC15A4	0	0	0	1	0	0
PGF	0	0	0	1	0	0
JAKMIP1	0	0	0	1	0	0
ARFIP1	0	0	0	1	0	0
FCHO2	0	0	0	1	0	0
RAVER2	0	0	0	1	0	0
UHRF1	0	0	0	1	0	0
RNPEPL1	0	0	0	1	0	0
LDLRAP1	0	0	0	1	0	0
MTMR6	0	0	0	1	0	0
PLOD3	0	0	0	1	1	0
PGM1	0	0	0	1	0	0
GAS2L1	0	0	0	1	0	0
PLP2	0	0	0	1	0	0
FA2H	0	0	0	1	0	0
AHRR	0	0	0	1	0	0
PODXL	0	0	0	1	0	0
ST18	0	0	0	1	0	0
CAMTA1	0	0	0	1	0	0
ETV6	0	0	0	1	0	0
KRAS	0	0	0	1	0	0
MAPK7	0	0	0	1	0	0
DNMT3A	0	0	0	1	1	0
CCDC25	0	0	0	1	0	0
TRAF6	0	0	0	1	0	0
SMAD2	0	0	0	1	0	0
RBL1	0	0	0	1	0	0
NCOA3	0	0	0	1	0	0
TSG101	0	0	0	1	0	0
MAP3K12	0	0	0	1	0	0
MAPK9	0	0	0	1	0	0
CDX2	0	0	0	1	0	0
HOXA7	0	0	0	1	0	0
GCH1	0	0	0	1	1	0
C1orf96	0	0	0	1	0	0
G6PD	0	0	0	1	0	0
ARHGEF18	0	0	0	1	0	0
PRKCE	0	0	0	1	0	0
USP1	0	0	0	1	0	0
RYK	0	0	0	1	0	0
SPDEF	0	0	0	1	0	0
ALPL	0	0	0	1	0	0
MMP13	0	0	0	1	0	0
CDH1	0	0	0	1	0	1
NTRK3	0	0	0	1	0	0
ONECUT2	0	0	0	1	0	0
DPYD	0	0	0	0	1	0
TYMP	0	0	0	0	1	1
DDC	0	0	0	0	1	0
AOC1	0	0	0	0	1	0
AOC2	0	0	0	0	1	0
HNMT	0	0	0	0	1	0
HDC	0	0	0	0	1	0
HRH2	0	0	0	0	1	0
SLC18A2	0	0	0	0	1	0
HRH3	0	0	0	0	1	0
HRH1	0	0	0	0	1	0
HRH4	0	0	0	0	1	0
ZNF219	0	0	0	0	1	0
GAMT	0	0	0	0	1	0
GATM	0	0	0	0	1	0
CKMT2	0	0	0	0	1	0
CKB	0	0	0	0	1	0
CKMT1A	0	0	0	0	1	0
CKM	0	0	0	0	1	0
SLC6A8	0	0	0	0	1	0
PRRX1	0	0	0	0	1	0
FASN	0	0	0	0	1	1
PLA2G5	0	0	0	0	1	0
PLA2G1B	0	0	0	0	1	0
PLA2G2F	0	0	0	0	1	0
PLA2G4A	0	0	0	0	1	0
LIPF	0	0	0	0	1	0
PLA2G2D	0	0	0	0	1	0
CLC	0	0	0	0	1	0
PNPLA3	0	0	0	0	1	0
LPL	0	0	0	0	1	0
PNLIPRP1	0	0	0	0	1	0
LIPC	0	0	0	0	1	0
PNLIP	0	0	0	0	1	0
PLA2G12A	0	0	0	0	1	0
PLA2G6	0	0	0	0	1	0
PNLIPRP2	0	0	0	0	1	0
LGALS13	0	0	0	0	1	0
PLA2G2E	0	0	0	0	1	0
PLA2G10	0	0	0	0	1	0
CES1	0	0	0	0	1	0
CEL	0	0	0	0	1	0
LIPG	0	0	0	0	1	0
PLA2G2A	0	0	0	0	1	0
LYPLA1	0	0	0	0	1	0
LYPLA2	0	0	0	0	1	0
ACSL1	0	0	0	0	1	0
PPT1	0	0	0	0	1	0
ACOT8	0	0	0	0	1	0
ACOT2	0	0	0	0	1	0
ACOT7	0	0	0	0	1	0
BAAT	0	0	0	0	1	0
ACSL3	0	0	0	0	1	0
ACSL4	0	0	0	0	1	0
ACSL6	0	0	0	0	1	0
ACSL5	0	0	0	0	1	0
ACYP2	0	0	0	0	1	0
BCHE	0	0	0	0	1	0
ACY3	0	0	0	0	1	0
PLA2G3	0	0	0	0	1	0
ASPA	0	0	0	0	1	0
PLA2G4C	0	0	0	0	1	0
ASAH1	0	0	0	0	1	0
ACYP1	0	0	0	0	1	0
CES2	0	0	0	0	1	0
ACY1	0	0	0	0	1	0
LIPE	0	0	0	0	1	0
HIPK1	0	0	0	0	1	0
PPT2	0	0	0	0	1	0
ACOT4	0	0	0	0	1	0
SLC27A3	0	0	0	0	1	0
SLC27A4	0	0	0	0	1	0
SLC27A1	0	0	0	0	1	0
SLC27A6	0	0	0	0	1	0
PNLIPRP3	0	0	0	0	1	0
ACER1	0	0	0	0	1	0
ACER2	0	0	0	0	1	0
PLA2G4E	0	0	0	0	1	0
PNPLA2	0	0	0	0	1	0
PNPLA8	0	0	0	0	1	0
CES5A	0	0	0	0	1	0
ASAH2C	0	0	0	0	1	0
PNPLA4	0	0	0	0	1	0
PNPLA6	0	0	0	0	1	0
ASPG	0	0	0	0	1	0
PLA2G4F	0	0	0	0	1	0
PLB1	0	0	0	0	1	0
PLA2G4B	0	0	0	0	1	0
ASAH2	0	0	0	0	1	0
PLA2G4D	0	0	0	0	1	0
ACSBG1	0	0	0	0	1	0
ACSBG2	0	0	0	0	1	0
ACOT1	0	0	0	0	1	0
ACOT7L	0	0	0	0	1	0
CES3	0	0	0	0	1	0
OLAH	0	0	0	0	1	0
THEM5	0	0	0	0	1	0
THEM4	0	0	0	0	1	0
APRT	0	0	0	0	1	0
HPRT1	0	0	0	0	1	0
GDA	0	0	0	0	1	0
QTRT1	0	0	0	0	1	0
GNAS	0	0	0	0	1	0
GNAQ	0	0	0	0	1	0
PNP	0	0	0	0	1	0
QTRTD1	0	0	0	0	1	0
GNAI1	0	0	0	0	1	0
CNDP1	0	0	0	0	1	0
PRMT3	0	0	0	0	1	0
HARS2	0	0	0	0	1	0
HARS	0	0	0	0	1	0
HAL	0	0	0	0	1	0
CARNS1	0	0	0	0	1	0
HEMK1	0	0	0	0	1	0
METTL2B	0	0	0	0	1	0
METTL6	0	0	0	0	1	0
WBSCR22	0	0	0	0	1	0
SLC38A3	0	0	0	0	1	0
SLC16A10	0	0	0	0	1	0
COMT	0	0	0	0	1	0
BCAT1	0	0	0	0	1	0
BCAT2	0	0	0	0	1	0
VARS	0	0	0	0	1	0
VARS2	0	0	0	0	1	0
SAT1	0	0	0	0	1	0
ACAA2	0	0	0	0	1	0
PAOX	0	0	0	0	1	0
TXNRD1	0	0	0	0	1	0
CHDH	0	0	0	0	1	0
DMGDH	0	0	0	0	1	0
SMS	0	0	0	0	1	0
SRM	0	0	0	0	1	0
DHPS	0	0	0	0	1	0
PCCA	0	0	0	0	1	0
BBOX1	0	0	0	0	1	0
AMD1	0	0	0	0	1	0
BHMT	0	0	0	0	1	0
SARDH	0	0	0	0	1	0
ODC1	0	0	0	0	1	0
SMOX	0	0	0	0	1	0
AGMAT	0	0	0	0	1	0
TMLHE	0	0	0	0	1	0
BHMT2	0	0	0	0	1	0
PDPR	0	0	0	0	1	0
OAZ1	0	0	0	0	1	0
PMF1	0	0	0	0	1	0
SLC22A4	0	0	0	0	1	0
SLC22A1	0	0	0	0	1	0
DOT1L	0	0	0	0	1	0
SETD7	0	0	0	0	1	0
NSD1	0	0	0	0	1	0
SETDB1	0	0	0	0	1	0
EHMT2	0	0	0	0	1	0
EHMT1	0	0	0	0	1	0
PLOD1	0	0	0	0	1	0
PLOD2	0	0	0	0	1	0
BTD	0	0	0	0	1	0
KARS	0	0	0	0	1	0
AASS	0	0	0	0	1	0
PRDM2	0	0	0	0	1	0
KMT2A	0	0	0	0	1	0
KMT2C	0	0	0	0	1	0
EZH2	0	0	0	0	1	0
KMT2D	0	0	0	0	1	0
KMT2B	0	0	0	0	1	0
WHSC1	0	0	0	0	1	0
WHSC1L1	0	0	0	0	1	0
SETD2	0	0	0	0	1	0
KDM2A	0	0	0	0	1	0
KDM2B	0	0	0	0	1	0
COQ3	0	0	0	0	1	0
DPH5	0	0	0	0	1	0
GNMT	0	0	0	0	1	0
ASMT	0	0	0	0	1	0
ICMT	0	0	0	0	1	0
INMT	0	0	0	0	1	0
MTR	0	0	0	0	1	0
MAT1A	0	0	0	0	1	0
MAT2A	0	0	0	0	1	0
MTRR	0	0	0	0	1	0
PEMT	0	0	0	0	1	0
PCMT1	0	0	0	0	1	0
PNMT	0	0	0	0	1	0
SUV39H1	0	0	0	0	1	0
TRMU	0	0	0	0	1	0
MAT2B	0	0	0	0	1	0
PRMT5	0	0	0	0	1	0
DNMT3B	0	0	0	0	1	0
FBL	0	0	0	0	1	0
LIAS	0	0	0	0	1	0
MOCS1	0	0	0	0	1	0
METTL3	0	0	0	0	1	0
AHCYL1	0	0	0	0	1	0
AHCYL2	0	0	0	0	1	0
AHCY	0	0	0	0	1	0
SETD1A	0	0	0	0	1	0
SETDB2	0	0	0	0	1	0
SETD8	0	0	0	0	1	0
SUV39H2	0	0	0	0	1	0
TPMT	0	0	0	0	1	0
TRDMT1	0	0	0	0	1	0
CBS	0	0	0	0	1	0
SLC25A26	0	0	0	0	1	0
DNMT1	0	0	0	0	1	1
ASH1L	0	0	0	0	1	0
ASMTL	0	0	0	0	1	0
CARM1	0	0	0	0	1	0
CDKAL1	0	0	0	0	1	0
CDK5RAP1	0	0	0	0	1	0
COQ5	0	0	0	0	1	0
ELP3	0	0	0	0	1	0
FBLL1	0	0	0	0	1	0
LCMT2	0	0	0	0	1	0
RNMT	0	0	0	0	1	0
METTL15	0	0	0	0	1	0
MEPCE	0	0	0	0	1	0
KMT2E	0	0	0	0	1	0
NSUN5P2	0	0	0	0	1	0
NSUN2	0	0	0	0	1	0
NSUN3	0	0	0	0	1	0
NSUN4	0	0	0	0	1	0
RSAD2	0	0	0	0	1	0
TYW1	0	0	0	0	1	0
TYW1B	0	0	0	0	1	0
NSUN6	0	0	0	0	1	0
NSUN7	0	0	0	0	1	0
FTSJ1	0	0	0	0	1	0
FTSJ2	0	0	0	0	1	0
FTSJ3	0	0	0	0	1	0
RSAD1	0	0	0	0	1	0
SETD1B	0	0	0	0	1	0
SETMAR	0	0	0	0	1	0
SMYD3	0	0	0	0	1	0
SUV420H1	0	0	0	0	1	0
SUV420H2	0	0	0	0	1	0
TFB1M	0	0	0	0	1	0
TFB2M	0	0	0	0	1	0
TRMT11	0	0	0	0	1	0
TRMT13	0	0	0	0	1	0
TRMT61A	0	0	0	0	1	0
METTL1	0	0	0	0	1	0
TRMT61B	0	0	0	0	1	0
TRMT5	0	0	0	0	1	0
TRMT12	0	0	0	0	1	0
TYW3	0	0	0	0	1	0
METTL15P1	0	0	0	0	1	0
DNMT3L	0	0	0	0	1	0
EZH1	0	0	0	0	1	0
ALKBH8	0	0	0	0	1	0
PRMT1	0	0	0	0	1	0
PRMT2	0	0	0	0	1	0
PRMT6	0	0	0	0	1	0
PRMT7	0	0	0	0	1	0
CAMKMT	0	0	0	0	1	0
DIMT1	0	0	0	0	1	0
HENMT1	0	0	0	0	1	0
LCMT1	0	0	0	0	1	0
CMTR1	0	0	0	0	1	0
EMG1	0	0	0	0	1	0
NTMT1	0	0	0	0	1	0
METTL11B	0	0	0	0	1	0
PRDM6	0	0	0	0	1	0
PRDM7	0	0	0	0	1	0
PRDM9	0	0	0	0	1	0
SETD3	0	0	0	0	1	0
LRTOMT	0	0	0	0	1	0
TRMT2B	0	0	0	0	1	0
SMYD2	0	0	0	0	1	0
TGS1	0	0	0	0	1	0
TRMT44	0	0	0	0	1	0
CRAT	0	0	0	0	1	0
XDH	0	0	0	0	1	0
MPO	0	0	0	0	1	0
CROT	0	0	0	0	1	0
CPT1B	0	0	0	0	1	0
CPT1A	0	0	0	0	1	0
CPT2	0	0	0	0	1	0
CPT1C	0	0	0	0	1	0
SLC25A20	0	0	0	0	1	0
SLC25A29	0	0	0	0	1	0
SLCO1B1	0	0	0	0	1	0
SLC22A16	0	0	0	0	1	0
GOT2	0	0	0	0	1	0
KYNU	0	0	0	0	1	0
AADAT	0	0	0	0	1	0
CCBL1	0	0	0	0	1	0
KMO	0	0	0	0	1	0
AFMID	0	0	0	0	1	0
CCBL2	0	0	0	0	1	0
PAH	0	0	0	0	1	0
GOT1	0	0	0	0	1	0
TAT	0	0	0	0	1	0
FARSB	0	0	0	0	1	0
LPO	0	0	0	0	1	0
EPX	0	0	0	0	1	0
FARS2	0	0	0	0	1	0
FARSA	0	0	0	0	1	0
TH	0	0	0	0	1	0
SLC7A8	0	0	0	0	1	0
ACE2	0	0	0	0	1	0
IL4I1	0	0	0	0	1	0
PRDX6	0	0	0	0	1	0
UPP1	0	0	0	0	1	0
UPP2	0	0	0	0	1	0
UCKL1	0	0	0	0	1	0
UPRT	0	0	0	0	1	0
GPR17	0	0	0	0	1	0
SLC29A2	0	0	0	0	1	0
YARS2	0	0	0	0	1	0
TYR	0	0	0	0	1	0
TPO	0	0	0	0	1	0
YARS	0	0	0	0	1	0
SLC16A2	0	0	0	0	1	0
TTL	0	0	0	0	1	0
IYD	0	0	0	0	1	0
MDM2	0	0	0	0	0	1
CDKN1B	0	0	0	0	0	1
FAS	0	0	0	0	0	1
BAX	0	0	0	0	0	1
CASP3	0	0	0	0	0	1
KDR	0	0	0	0	0	1
PRKCZ	0	0	0	0	0	1
PRKCA	0	0	0	0	0	1
PRKCB	0	0	0	0	0	1
PRKCG	0	0	0	0	0	1
PRKCH	0	0	0	0	0	1
STAT3	0	0	0	0	0	1
NFKB1	0	0	0	0	0	1
FOS	0	0	0	0	0	1
FIGF	0	0	0	0	0	1
VEGFC	0	0	0	0	0	1
PLAUR	0	0	0	0	0	1
PLAU	0	0	0	0	0	1
FGF2	0	0	0	0	0	1
FGF1	0	0	0	0	0	1
HGF	0	0	0	0	0	1
ITGB4	0	0	0	0	0	1
ITGA6	0	0	0	0	0	1
MMP2	0	0	0	0	0	1
MMP9	0	0	0	0	0	1
TIMP2	0	0	0	0	0	1
TIMP1	0	0	0	0	0	1
CDK2	0	0	0	0	0	1
GRB2	0	0	0	0	0	1
SOS1	0	0	0	0	0	1
SOS2	0	0	0	0	0	1
MAPK1	0	0	0	0	0	1
BAD	0	0	0	0	0	1
BCL2L1	0	0	0	0	0	1
BIRC5	0	0	0	0	0	1
COL7A1	0	0	0	0	0	1
TP63	0	0	0	0	0	1
ARAF	0	0	0	0	0	1
CA9	0	0	0	0	0	1
MKI67	0	0	0	0	0	1
PTGS2	0	0	0	0	0	1
CD34	0	0	0	0	0	1
BSG	0	0	0	0	0	1
IMP3	0	0	0	0	0	1
CTSE	0	0	0	0	0	1
SERPINB5	0	0	0	0	0	1
PLK1	0	0	0	0	0	1
KPNA2	0	0	0	0	0	1
ANXA10	0	0	0	0	0	1
FOXO3	0	0	0	0	0	1
HMGB1	0	0	0	0	0	1
ABCB1	0	0	0	0	0	1
NR1I2	0	0	0	0	0	1
CTNND1	0	0	0	0	0	1
HNF4G	0	0	0	0	0	1
NR2F6	0	0	0	0	0	1
NR4A1	0	0	0	0	0	1
NR4A2	0	0	0	0	0	1
SDC1	0	0	0	0	0	1
CLDN7	0	0	0	0	0	1
PTPRF	0	0	0	0	0	1
PDGFA	0	0	0	0	0	1
GRIN2A	0	0	0	0	0	1
SH3GL2	0	0	0	0	0	1
SNAI1	0	0	0	0	0	1
CRP	0	0	0	0	0	1
AQP3	0	0	0	0	0	1
DIABLO	0	0	0	0	0	1
CDC37	0	0	0	0	0	1
AXL	0	0	0	0	0	1
FOSL1	0	0	0	0	0	1
TFAP2A	0	0	0	0	0	1
ST6GALNAC6	0	0	0	0	0	1
CEACAM5	0	0	0	0	0	1
RPA1	0	0	0	0	0	1
RPA2	0	0	0	0	0	1
MRE11A	0	0	0	0	0	1
LGALS3	0	0	0	0	0	1
HSPA1A	0	0	0	0	0	1
HYAL1	0	0	0	0	0	1
AURKA	0	0	0	0	0	1
BECN1	0	0	0	0	0	1
TOP2A	0	0	0	0	0	1
HPSE	0	0	0	0	0	1
BMB1	0	0	0	0	0	1
KIAA1524	0	0	0	0	0	1
MYCL	0	0	0	0	0	1
S100A2	0	0	0	0	0	1
S100A4
