# Supplementary material for: Protein Interactome of Muscle Invasive Bladder Cancer
Source: PLoS One. 2015 Jan 8;10(1):e0116404. doi: 10.1371/journal.pone.0116404 (PMC4287622; doi:10.1371/journal.pone.0116404)
Supplement: S2 Table — Provided are gene symbols pertaining to the muscle-invasive phenotype (T2–T4) of bladder carcinoma identified in scientific literature, together with expression levels and PubMed identifiers. (XLS) [file pone.0116404.s002.xls]

## Sheet: Non_redundant_gene_Symbols_LIt
Table S2. List of Non-Redundant protein coding genes reported to be involved in invasive Bladder carcinoma from literature mining and Immunology studies. Sheet 2 provides the detailed information on level of significance for each molecule found in the respective study.
Accession	UniProt Id	Protein name	Gene symbol	Regulation	PubMed
P04637	P53_HUMAN	Cellular tumor antigen p53	TP53	down	23199526; 18840072; 19659466; 9563875; 9515785; 14981105; 17267327; 9017002
P38936	CDN1A_HUMAN	Cyclin-dependent kinase inhibitor 1	CDKN1A	down	18840072; 9672255; 14981105;
Q00987	MDM2_HUMAN	E3 ubiquitin-protein ligase Mdm2	MDM2	down	18840072
P42771	CD2A1_HUMAN	Cyclin-dependent kinase inhibitor 2A, isoforms 1/2/3	CDKN2A	down	18840072; 21771101
P06400	RB_HUMAN	Retinoblastoma-associated protein	RB1	down	18840072; 9563875; 9515785; 14981105; 18008359
P11802	CDK4_HUMAN	Cyclin-dependent kinase 4	CDK4	up	18840072
P46527	CDN1B_HUMAN	Cyclin-dependent kinase inhibitor 1B	CDKN1B	down	18840072; 21771101;
P25445	TNR6_HUMAN	Tumor necrosis factor receptor superfamily member 6	FAS	down	18840072
P10415	BCL2_HUMAN	Apoptosis regulator Bcl-2	BCL2	down	18840072; 17267327; 22990542
Q07812	BAX_HUMAN	Apoptosis regulator BAX	BAX	down	18840072
P42574	CASP3_HUMAN	Caspase-3	CASP3	down	18840072; 17267327
P22607	FGFR3_HUMAN	Fibroblast growth factor receptor 3	FGFR3	up	18840072;16278391; 24476821
P00533	EGFR_HUMAN	Epidermal growth factor receptor	EGFR	up	24476821; 18840072; 7853575; 18006009
P04626	ERBB2_HUMAN	Receptor tyrosine-protein kinase erbB-2	ERBB2	up	24476821; 18840072; 18006009; 11489824; 12432555; 20089105; 22102915; 17707461
P35968	VGFR2_HUMAN	Vascular endothelial growth factor receptor 2	KDR	up	18840072
P01112	RASH_HUMAN	GTPase Hras	HRAS	up	18840072
Q05513	KPCZ_HUMAN	Protein kinase C zeta type	PRKCZ	up	18840072
P17252	KPCA_HUMAN	Protein kinase C alpha type	PRKCA	up	18840072
P05771	KPCB_HUMAN	Protein kinase C beta type	PRKCB	down	18840072
P05129	KPCG_HUMAN	Protein kinase C gamma type	PRKCG	down	18840072
P24723	KPCL_HUMAN	Protein kinase C eta type	PRKCH	up	18840072
P60484	PTEN_HUMAN	Phosphatidylinositol 3,4,5-trisphosphate 3-phosphatase and dual-specificity protein phosphatase PTEN	PTEN	down	18840072
P40763	STAT3_HUMAN	Signal transducer and activator of transcription 3	STAT3	up	18840072; 22532166
P19838	NFKB1_HUMAN	Nuclear factor NF-kappa-B p105 subunit	NFKB1	up	19665429; 22102915
P01100	FOS_HUMAN	Proto-oncogene c-Fos	FOS	up	18840072
P05412	JUN_HUMAN	Transcription factor AP-1	JUN	up	18840072
Q16665	HIF1A_HUMAN	Hypoxia-inducible factor 1-alpha	HIF1A	up	18840072
P15692	VEGFA_HUMAN	Vascular endothelial growth factor A	VEGFA	up	18840072; 19762163; 14713761; 24622401
O43915	VEGFD_HUMAN	Vascular endothelial growth factor D	FIGF	up	19762163; 14713761
P49767	VEGFC_HUMAN	Vascular endothelial growth factor C	VEGFC	up	19762163; 14713761
P19971	TYPH_HUMAN	Thymidine phosphorylase	TYMP	up	18840072
Q03405	UPAR_HUMAN	Urokinase plasminogen activator surface receptor	PLAUR	down	18840072
P00749	UROK_HUMAN	Urokinase-type plasminogen activator	PLAU	up	18840072
P09038	FGF2_HUMAN	Fibroblast growth factor 2	FGF2	up	20299037
P05230	FGF1_HUMAN	Fibroblast growth factor 1	FGF1	up	18840072
P14210	HGF_HUMAN	Hepatocyte growth factor	HGF	up	18840072
P07996	TSP1_HUMAN	Thrombospondin-1	THBS1	down	18840072; 18325050; 9017002; 20299037; 19762163
P12830	CADH1_HUMAN	Cadherin-1	CDH1	down	18840072; 14713761; 24622401
P35222	CTNB1_HUMAN	Catenin beta-1	CTNNB1	up	18840072
P16144	ITB4_HUMAN	Integrin beta-4	ITGB4	down	18840072
P23229	ITA6_HUMAN	Integrin alpha-6	ITGA6	down	18840072
P08253	MMP2_HUMAN	Matrix metalloproteinase-2	MMP2	up	18840072; 18325050; 10081908; 8603416; 14624933; 11342973; 20572047; 9683296; 17374529; 18802398; 24622401
P14780	MMP9_HUMAN	Matrix metalloproteinase-9	MMP9	up	18840072; 18325050; 11342973; 10081908; 8603416; 19762163; 14713761; 20572047; 9683296;
P16035	TIMP2_HUMAN	Metalloproteinase inhibitor 2	TIMP2	up	18840072; 8603416; 11342973; 9529029; 17374529; 18802398;
P01033	TIMP1_HUMAN	Metalloproteinase inhibitor 1	TIMP1	up	18840072; 9683296; 18802398
Q01094	E2F1_HUMAN	Transcription factor E2F1	E2F1	up	20421545
O00716	E2F3_HUMAN	Transcription factor E2F3	E2F3	up	14716298
P24941	CDK2_HUMAN	Cyclin-dependent kinase 2	CDK2	down	18840072
P62993	GRB2_HUMAN	Growth factor receptor-bound protein 2	GRB2	up	19934319
Q07889	SOS1_HUMAN	Son of sevenless homolog 1	SOS1	up	19934319
Q07890	SOS2_HUMAN	Son of sevenless homolog 2	SOS2	up	19934319
P04049	RAF1_HUMAN	RAF proto-oncogene serine/threonine-protein kinase	RAF1	down	19934319
P28482	MK01_HUMAN	Mitogen-activated protein kinase 1	MAPK1	down	18840072; 17690186
Q92934	BAD_HUMAN	Bcl2 antagonist of cell death	BAD	down	18840072
Q07817	B2CL1_HUMAN	Bcl-2-like protein 1	BCL2L1	down	21483740
O15392	BIRC5_HUMAN	Baculoviral IAP repeat-containing protein 5	BIRC5	up	18325050; 17267327; 22449953
Q02388	CO7A1_HUMAN	Collagen alpha-1(VII) chain	COL7A1	down	18840072
Q9H3D4	P63_HUMAN	Tumor protein 63	TP63	down	19934319; 22361733; 22253920
P10275	ANDR_HUMAN	Androgen receptor	ARAF	down	15302512; 21070579
Q16790	CAH9_HUMAN	Carbonic anhydrase 9	CA9	up	18006009; 19195047; 17706406
P46013	KI67_HUMAN	Antigen KI-67	MKI67	up	16798976; 22990542
P35354	PGH2_HUMAN	Prostaglandin G/H synthase 2	PTGS2	up	23028744;19245590; 21166751
P28906	CD34_HUMAN	Hematopoietic progenitor cell antigen CD34	CD34	down	7563203
Q15303	ERBB4_HUMAN	Receptor tyrosine-protein kinase erbB-4	ERBB4	down	18006009
P10145	IL8_HUMAN	Interleukin-8	IL8	up	18840072
P35613	BASI_HUMAN	Basigin	BSG	up	2161379
Q9NV31	IMP3_HUMAN	U3 small nucleolar ribonucleoprotein protein IMP3	IMP3	up	22500655
P14091	CATE_HUMAN	Cathepsin E	CTSE	up	22449953
P36952	SPB5_HUMAN	Serpin B5	SERPINB5	down	22449953
P53350	PLK1_HUMAN	Serine/threonine-protein kinase PLK1	PLK1	up	22449953; 22192978
P52292	IMA1_HUMAN	Importin subunit alpha-1	KPNA2	up	21330047
Q9UJ72	ANX10_HUMAN	Annexin A10	ANXA10	up and down	21979422
P18146	EGR1_HUMAN	Early growth response protein 1	EGR1	up	19878561
O43524	FOXO3_HUMAN	Forkhead box protein O3	FOXO3	down	21138866
P09429	HMGB1_HUMAN	High mobility group protein B1	HMGB1	up	22237993
O95980	RECK_HUMAN	Reversion-inducing cysteine-rich protein with Kazal motifs	RECK	down	21613799
P08183	MDR1_HUMAN	Multidrug resistance protein 1	ABCB1	up	20840328
O75469	NR1I2_HUMAN	Nuclear receptor subfamily 1 group I member 2	NR1I2	up	20840328
O60716	CTND1_HUMAN	Catenin delta-1	CTNND1	down	17922855
Q14541	HNF4G_HUMAN	Hepatocyte nuclear factor 4-gamma	HNF4G	up	23896584
P10588	NR2F6_HUMAN	Nuclear receptor subfamily 2 group F member 6	NR2F6	up	23896584
P22736	NR4A1_HUMAN	Nuclear receptor subfamily 4 group A member 1	NR4A1	down	23896584
P43354	NR4A2_HUMAN	Nuclear receptor subfamily 4 group A member 2	NR4A2	down	23896584
Q92570	NR4A3_HUMAN	Nuclear receptor subfamily 4 group A member 3	NR4A3	down	23896584
P55317	FOXA1_HUMAN	Hepatocyte nuclear factor 3-alpha	FOXA1	down	24476821
P18827	SDC1_HUMAN	Syndecan-1	SDC1	down	24524203
O95471	CLD7_HUMAN	Claudin-7	CLDN7	up	24622401
P10586	PTPRF_HUMAN	Receptor-type tyrosine-protein phosphatase F	PTPRF	up	24622401
P04085	PDGFA_HUMAN	Platelet-derived growth factor subunit A	PDGFA	up	24622401
P23771	GATA3_HUMAN	Trans-acting T-cell-specific transcription factor GATA-3	GATA3	up	24476821; 22607700
O75631	UPK3A_HUMAN	Uroplakin-3a	UPK3A	up	24476821; 18313120
Q12879	NMDE1_HUMAN	Glutamate receptor ionotropic, NMDA 2A	GRIN2A	up	24469795
Q99962	SH3G2_HUMAN	Endophilin-A1	SH3GL2	down	23814487
O95863	SNAI1_HUMAN	Zinc finger protein SNAI1	SNAI1	down	23807662
P02741	CRP_HUMAN	C-reactive protein	CRP	up	23497335; 18190628
Q92482	AQP3_HUMAN	Aquaporin-3	AQP3	down	23043286
Q9NR28	DBLOH_HUMAN	Diablo homolog, mitochondrial	DIABLO	down	22218530
Q16543	CDC37_HUMAN	Hsp90 co-chaperone Cdc37	CDC37	down	22134243
P30530	UFO_HUMAN	Tyrosine-protein kinase receptor UFO	AXL	up	21822309
P15407	FOSL1_HUMA	Fos-related antigen 1	FOSL1	up	21822309
P05549	AP2A_HUMAN	Transcription factor AP-2-alpha	TFAP2A	up	21489314
Q969X2	SIA7F_HUMAN	Alpha-N-acetylgalactosaminide alpha-2,6-sialyltransferase 6	ST6GALNAC6	up	21187512; 17936837
P06731	CEAM5_HUMAN	Carcinoembryonic antigen-related cell adhesion molecule 5	CEACAM5	up	21187512
P27694	RFA1_HUMAN	Replication protein A 70 kDa DNA-binding subunit	RPA1	down	21062395
P15927	RFA2_HUMAN	Replication protein A 32 kDa subunit	RPA2	down	21062395
P49959	MRE11_HUMAN	Double-strand break repair protein MRE11A	MRE11A	up	20843819
P17931	LEG3_HUMAN	Galectin-3	LGALS3	up	20401558
P08107	HSP71_HUMAN	Heat shock 70 kDa protein 1A/1B	HSPA1A	up	19914824
Q12794	HYAL1_HUMAN	Hyaluronidase-1	HYAL1	up	19345473
O14965	AURKA_HUMAN	Aurora kinase A	AURKA	up	18485461
Q14457	BECN1_HUMAN	Beclin 1	BECN1	down	23722017
P26358	BMI1_HUMAN	DNA methyltransferase 1	DNMT1	up	21523767
P11388	CIP2A_HUMAN	DNA topoisomerase II alpha	TOP2A	up	11304849
P49327	DNMT1_HUMAN	fatty acid synthase	FASN	up	21922386
Q9Y251	FAS_HUMAN	Heparanase	HPSE	up	11494228
P08581	HPSE_HUMAN	Hepatocyte growth factor receptor	MET	up	19121849
P35226	MET_HUMAN	Polycomb complex protein BMI-1	BMB1	up	19228380
Q8TCG1	MMP11_HUMAN	Protein CIP2A	KIAA1524	up	23342256
P12524	MYCL_HUMAN	Protein L-Myc	MYCL	down	12073046
P29034	S10A2_HUMAN	Protein S100-A2	S100A2	down	17688917
P26447	S10A4_HUMAN	Protein S100-A4	S100A4	up	17688917
P24347	TOP2A_HUMAN	Stromelysin-3	MMP11	up	10923925

## Sheet: Redundant_Gene_Symbols_Lit
Table S2. List of Redundant protein coding genes reported to be involved in invasive Bladder carcinoma from literature mining and Immunology studies.
Accession	UniProt ID	Protein name	Gene symbol	Regulation	PubMed	Comparison	p-value
P04637	P53_HUMAN	Cellular tumor antigen p53	TP53	down	18840072	Ta-T1 Vs T2-T4	0.05				N	Normal
P04637	P53_HUMAN	Cellular tumor antigen p53	TP53	down	19659466	T3-T4 Vs LN+	0.01				Ta-T1	Non-Muscle Invasive
P04637	P53_HUMAN	Cellular tumor antigen p53	TP53	down	9563875	T1 Vs T2-T4, LN0/+	0.04				T2-T4	Muscle Invasive
P04637	P53_HUMAN	Cellular tumor antigen p53	TP53	down	9515785	T2-T4 Vs LN+	0.001				LN 0/+	Lymph Node Metastasis
P04637	P53_HUMAN	Cellular tumor antigen p53	TP53	down	14981105	T2-T4 Vs LN0/+	0.001				LV 0/+	Lymphovascular
P04637	P53_HUMAN	Cellular tumor antigen p53	TP53	down	17267327	Ta-T1 Vs T2-T4	0.016
P04637	P53_HUMAN	Cellular tumor antigen p53	TP53	down	9017002	T2-T4 Vs LN0/+	0.01
P38936	CDN1A_HUMAN	Cyclin-dependent kinase inhibitor 1	CDKN1A	down	18840072	Ta-T1 Vs T2-T4	0.05
P38936	CDN1A_HUMAN	Cyclin-dependent kinase inhibitor 1	CDKN1A	down	9672255	T2-T4 Vs LN0/+	0.01
P38936	CDN1A_HUMAN	Cyclin-dependent kinase inhibitor 1	CDKN1A	down	14981105	T2-T4 Vs LN0/+	0.05
Q00987	MDM2_HUMAN	E3 ubiquitin-protein ligase Mdm2	MDM2	down	18840072	Ta-T1 Vs T2-T4	0.05
Q8N726	CD2A2_HUMAN	Cyclin-dependent kinase inhibitor 2A, isoform 4	CDKN2A	down	18840072	Ta-T1 Vs T2-T4	0.05
P42771	CD2A1_HUMAN	Cyclin-dependent kinase inhibitor 2A, isoforms 1/2/3	CDKN2A	down	18840072	Ta-T1 Vs T2-T4	0.05
P06400	RB_HUMAN	Retinoblastoma-associated protein	RB1	down	18840072	Ta-T1 Vs T2-T4	0.05
P06400	RB_HUMAN	Retinoblastoma-associated protein	RB1	up	9563875	T1 Vs T2-T4, LN0/+	0.04
P06400	RB_HUMAN	Retinoblastoma-associated protein	RB1	down	9515785	T2-T4 Vs LN+	0.02
P06400	RB_HUMAN	Retinoblastoma-associated protein	RB1	down	14981105	T2-T4 Vs LN0/+	0.002
P06400	RB_HUMAN	Retinoblastoma-associated protein	RB1	down	18008359	Ta-T1, T2-T4, LN0/+	0.01
P11802	CDK4_HUMAN	Cyclin-dependent kinase 4	CDK4	up	18840072	Ta-T1 Vs T2-T4	0.05
P46527	CDN1B_HUMAN	Cyclin-dependent kinase inhibitor 1B	CDKN1B	down	18840072	Ta-T1 Vs T2-T4	0.05
P25445	TNR6_HUMAN	Tumor necrosis factor receptor superfamily member 6	FAS	down	18840072	Ta-T1 Vs T2-T4	0.05
P10415	BCL2_HUMAN	Apoptosis regulator Bcl-2	BCL2	down	18840072	Ta-T1 Vs T2-T4	0.05
P10415	BCL2_HUMAN	Apoptosis regulator Bcl-2	BCL2	down	17267327	Ta-T1 Vs T2-T4	0.01
P10415	BCL2_HUMAN	Apoptosis regulator Bcl-2	BCL2	down	22990542	T1, T2, T3, T4	0.001
Q07812	BAX_HUMAN	Apoptosis regulator BAX	BAX	down	18840072	Ta-T1 Vs T2-T4	0.05
P42574	CASP3_HUMAN	Caspase-3	CASP3	down	18840072	Ta-T1 Vs T2-T4	0.05
P42574	CASP3_HUMAN	Caspase-3	CASP3	down	17267327	Ta-T1 Vs T2-T4	0.07
P22607	FGFR3_HUMAN	Fibroblast growth factor receptor 3	FGFR3	up	18840072	Ta-T1 Vs T2-T4	0.05
P22607	FGFR3_HUMAN	Fibroblast growth factor receptor 3	FGFR3	up	16278391	Ta Vs T1, T2-T4	0.05
P00533	EGFR_HUMAN	Epidermal growth factor receptor	EGFR	up	18840072	Ta-T1 Vs T2-T4	0.05
P00533	EGFR_HUMAN	Epidermal growth factor receptor	EGFR	up	7853575	T1 Vs T2-T4, LN0/+	0.004
P00533	EGFR_HUMAN	Epidermal growth factor receptor	EGFR	up	18006009	Ta-T1 Vs T2-T4	0.028
P04626	ERBB2_HUMAN	Receptor tyrosine-protein kinase erbB-2	ERBB2	up	18840072	Ta-T1 Vs T2-T4	0.05
P04626	ERBB2_HUMAN	Receptor tyrosine-protein kinase erbB-2	ERBB2	up	18006009	Ta-T1 Vs T2-T4	0.047
P04626	ERBB2_HUMAN	Receptor tyrosine-protein kinase erbB-2	ERBB2	up	11489824	T2-T4 Vs LN+	0.009
P04626	ERBB2_HUMAN	Receptor tyrosine-protein kinase erbB-2	ERBB2	up	12432555	Ta-T1 Vs T2-T4	0.036
P04626	ERBB2_HUMAN	Receptor tyrosine-protein kinase erbB-2	ERBB2	up	20089105	Ta-T1 Vs T2-T4	0.001
P35968	VGFR2_HUMAN	Vascular endothelial growth factor receptor 2	KDR	up	16515971	Ta-T1 Vs T2-T4	0.001
P35968	VGFR2_HUMAN	Vascular endothelial growth factor receptor 2	KDR	up	18840072	Ta-T1 Vs T2-T4	0.05
P01112	RASH_HUMAN	GTPase Hras	HRAS	up	18840072	Ta-T1 Vs T2-T4	0.05
Q05513	KPCZ_HUMAN	Protein kinase C zeta type	PRKCZ	up	18840072	Ta-T1 Vs T2-T4	0.05
P17252	KPCA_HUMAN	Protein kinase C alpha type	PRKCA	up	18840072	Ta-T1 Vs T2-T4	0.05
P05771	KPCB_HUMAN	Protein kinase C beta type	PRKCB	down	18840072	Ta-T1 Vs T2-T4	0.05
P05129	KPCG_HUMAN	Protein kinase C gamma type	PRKCG	down	18840072	Ta-T1 Vs T2-T4	0.05
P24723	KPCL_HUMAN	Protein kinase C eta type	PRKCH	up	18840072	Ta-T1 Vs T2-T4	0.05
P60484	PTEN_HUMAN	Phosphatidylinositol 3,4,5-trisphosphate 3-phosphatase and dual-specificity protein phosphatase PTEN	PTEN	down	18840072	Ta-T1 Vs T2-T4	0.05
P40763	STAT3_HUMAN	Signal transducer and activator of transcription 3	STAT3	up	22532166	Ta-T1 Vs T2-T4	0.05
P40763	STAT3_HUMAN	Signal transducer and activator of transcription 3	STAT3	up	18840072	Ta-T1 Vs T2-T4	0.05
P01100	FOS_HUMAN	Proto-oncogene c-Fos	FOS	up	18840072	Ta-T1 Vs T2-T4	0.05
P05412	JUN_HUMAN	Transcription factor AP-1	JUN	up	18840072	Ta-T1 Vs T2-T4	0.05
Q16665	HIF1A_HUMAN	Hypoxia-inducible factor 1-alpha	HIF1A	up	18840072	Ta-T1 Vs T2-T4	0.05
P15692	VEGFA_HUMAN	Vascular endothelial growth factor A	VEGFA	up	18840072	Ta-T1 Vs T2-T4	0.05
P15692	VEGFA_HUMAN	Vascular endothelial growth factor A	VEGFA	up	19762163	Ta-T1 Vs T2-T4	0
O43915	VEGFD_HUMAN	Vascular endothelial growth factor D	FIGF	up	19762163	Ta-T1 Vs T2-T4	0
P49767	VEGFC_HUMAN	Vascular endothelial growth factor C	VEGFC	up	19762163	Ta-T1 Vs T2-T4	0
P19971	TYPH_HUMAN	Thymidine phosphorylase	TYMP	up	18840072	Ta-T1 Vs T2-T4	0.05
P00749	UROK_HUMAN	Urokinase-type plasminogen activator	PLAU	up	18840072	Ta-T1 Vs T2-T4	0.05
P09038	FGF2_HUMAN	Fibroblast growth factor 2	FGF2	up	20299037	T2-T4 Vs LN0/+	0.05
P05230	FGF1_HUMAN	Fibroblast growth factor 1	FGF1	up	18840072	Ta-T1 Vs T2-T4	0.05
P14210	HGF_HUMAN	Hepatocyte growth factor	HGF	up	18840072	Ta-T1 Vs T2-T4	0.05
P07996	TSP1_HUMAN	Thrombospondin-1	THBS1	down	18840072	Ta-T1 Vs T2-T4	0.05
P07996	TSP1_HUMAN	Thrombospondin-1	THBS1	down	16732887	Ta-T1 Vs T2-T4	0.021
P07996	TSP1_HUMAN	Thrombospondin-1	THBS1	down	9017002	T2-T4 Vs LN0/+	0.02
P07996	TSP1_HUMAN	Thrombospondin-1	THBS1	down	20299037	T2-T4 Vs LN0/+	0.03
P07996	TSP1_HUMAN	Thrombospondin-1	THBS1	down	19762163	Ta-T1 Vs T2-T4	0
P12830	CADH1_HUMAN	Cadherin-1	CDH1	down	18840072	Ta-T1 Vs T2-T4	0.05
P12830	CADH1_HUMAN	Cadherin-1	CDH1	down	14713761	T2-T4 Vs LN0/+	0.05
P35222	CTNB1_HUMAN	Catenin beta-1	CTNNB1	down	18840072	Ta-T1 Vs T2-T4	0.05
P16144	ITB4_HUMAN	Integrin beta-4	ITGB4	down	18840072	Ta-T1 Vs T2-T4	0.05
P23229	ITA6_HUMAN	Integrin alpha-6	ITGA6	down	18840072	Ta-T1 Vs T2-T4	0.05
P08253	MMP2_HUMAN	72 kDa type IV collagenase	MMP2	up	18840072	Ta-T1 Vs T2-T4	0.05
P08253	MMP2_HUMAN	72 kDa type IV collagenase	MMP2	up	9484825	Ta-T1 Vs T2-T4	0.0152
P08253	MMP2_HUMAN	72 kDa type IV collagenase	MMP2	up	10081908	Ta Vs T1, T2-T4	0.03
P08253	MMP2_HUMAN	72 kDa type IV collagenase	MMP2	up	8603416	T1, T2, T3, T4 Vs LN0/+	0.05
P08253	MMP2_HUMAN	72 kDa type IV collagenase	MMP2	up	14624933	N VS T1 -T4	0.0718
P08253	MMP2_HUMAN	72 kDa type IV collagenase	MMP2	up	11342973	Ta Vs T1	0.01
P08253	MMP2_HUMAN	72 kDa type IV collagenase	MMP2	up	20572047	T1 Vs T2-T4	0.01
P08253	MMP2_HUMAN	72 kDa type IV collagenase	MMP2	up	9683296	Ta-T1 Vs T2-T4	0.03
P08253	MMP2_HUMAN	72 kDa type IV collagenase	MMP2	up	17374529	N VS T1 -T4	0.0032
P08253	MMP2_HUMAN	72 kDa type IV collagenase	MMP2	up	18802398	Ta-T1 Vs T2-T4	0.011
P14780	MMP9_HUMAN	Matrix metalloproteinase-9	MMP9	up	18840072	Ta-T1 Vs T2-T4	0.05
P14780	MMP9_HUMAN	Matrix metalloproteinase-9	MMP9	up	18325050	Ta-T1 Vs T2-T4	0.05
P14780	MMP9_HUMAN	Matrix metalloproteinase-9	MMP9	up	10081908	Ta Vs T1, T2-T4	0.028
P14780	MMP9_HUMAN	Matrix metalloproteinase-9	MMP9	up	8603416	T1, T2, T3, T4 Vs LN0/+	0.05
P14780	MMP9_HUMAN	Matrix metalloproteinase-9	MMP9	up	11342973	Ta Vs T1	0.01
P14780	MMP9_HUMAN	Matrix metalloproteinase-9	MMP9	up	19762163	Ta-T1 Vs T2-T4	0.0001
P14780	MMP9_HUMAN	Matrix metalloproteinase-9	MMP9	up	14713761	T2-T4 Vs LN0/+	0.05
P14780	MMP9_HUMAN	Matrix metalloproteinase-9	MMP9	up	20572047	T1 Vs T2-T4	0.01
P14780	MMP9_HUMAN	Matrix metalloproteinase-9	MMP9	up	9683296	Ta-T1 Vs T2-T4	0.03
P16035	TIMP2_HUMAN	Metalloproteinase inhibitor 2	TIMP2	up	18840072	Ta-T1 Vs T2-T4	0.05
P16035	TIMP2_HUMAN	Metalloproteinase inhibitor 2	TIMP2	up	8603416	T1, T2, T3, T4 Vs LN0/+	0.05
P16035	TIMP2_HUMAN	Metalloproteinase inhibitor 2	TIMP2	up	11342973	Ta Vs T1	0.01
P16035	TIMP2_HUMAN	Metalloproteinase inhibitor 2	TIMP2	up	9529029	T1 Vs T2-T4	0.005
P16035	TIMP2_HUMAN	Metalloproteinase inhibitor 2	TIMP2	up	17374529	N VS T1 -T4	0.0022
P16035	TIMP2_HUMAN	Metalloproteinase inhibitor 2	TIMP2	up	18802398	Ta-T1 Vs T2-T4	0.004
P01033	TIMP1_HUMAN	Metalloproteinase inhibitor 1	TIMP1	up	18840072	Ta-T1 Vs T2-T4	0.05
P01033	TIMP1_HUMAN	Metalloproteinase inhibitor 1	TIMP1	up	9683296	Ta-T1 Vs T2-T4	0.001
P01033	TIMP1_HUMAN	Metalloproteinase inhibitor 1	TIMP1	up	18802398	Ta-T1 Vs T2-T4	0.05
Q01094	E2F1_HUMAN	Transcription factor E2F1	E2F1	up	20421545	Ta-T1 Vs T2-T4	0.002
P24941	CDK2_HUMAN	Cyclin-dependent kinase 2	CDK2	down	18840072	Ta-T1 Vs T2-T4	0.05
P28482	MK01_HUMAN	Mitogen-activated protein kinase 1	MAPK1	down	18840072	Ta-T1 Vs T2-T4	0.05
P28482	MK01_HUMAN	Mitogen-activated protein kinase 1	MAPK1	down	17690186	Ta-T1 Vs T2-T4	0.05
Q92934	BAD_HUMAN	Bcl2 antagonist of cell death	BAD	down	18840072	Ta-T1 Vs T2-T4	0.05
Q07817	B2CL1_HUMAN	Bcl-2-like protein 1	BCL2L1	down	21483740	T1 Vs T2-T4	0.05
O15392	BIRC5_HUMAN	Baculoviral IAP repeat-containing protein 5	BIRC5	up	22449953	Ta-T1 Vs T2-T4	0.001
O15392	BIRC5_HUMAN	Baculoviral IAP repeat-containing protein 5	BIRC5	up	18325050	Ta-T1 Vs T2-T4	0.05
O15392	BIRC5_HUMAN	Baculoviral IAP repeat-containing protein 5	BIRC5	up	17267327	Ta-T1 Vs T2-T4	0.01
Q02388	CO7A1_HUMAN	Collagen alpha-1(VII) chain	COL7A1	down	18840072	Ta-T1 Vs T2-T4	0.05
P10275	ANDR_HUMAN	Androgen receptor	ARAF	down	15302512	Ta-T1 Vs T2-T4	0.002
P10275	ANDR_HUMAN	Androgen receptor	ARAF	down	21070579	Ta-T1 Vs T2-T4	0.059
P46013	KI67_HUMAN	Antigen KI-67	MKI67	up	16798976	Ta Vs T1	0.02
P46013	KI67_HUMAN	Antigen KI-67	MKI67	up	22990542	T1, T2, T3, T4	0.001
P35354	PGH2_HUMAN	Prostaglandin G/H synthase 2	PTGS2	up	23028744	Ta Vs T1	0.0001
P35354	PGH2_HUMAN	Prostaglandin G/H synthase 2	PTGS2	up	23028744	Ta Vs T1	0.0001
P35354	PGH2_HUMAN	Prostaglandin G/H synthase 2	PTGS2	up	19245590	Ta-T1 Vs T2-T4	0.0001
P28906	CD34_HUMAN	Hematopoietic progenitor cell antigen CD34	CD34	down	7563203	T2-T4 Vs LN0/+	0.0007
Q15303	ERBB4_HUMAN	Receptor tyrosine-protein kinase erbB-4	ERBB4	down	18006009	Ta-T1 Vs T2-T4	0.047
P10145	IL8_HUMAN	Interleukin-8	IL8	up	18840072	Ta-T1 Vs T2-T4	0.05
P35613	BASI_HUMAN	Basigin	BSG	up	21613799	Ta-T1 Vs T2-T4	0.001
Q9NV31	IMP3_HUMAN	U3 small nucleolar ribonucleoprotein protein IMP3	IMP3	up	22500655	Ta-T1 Vs T2-T4	0.02
P14091	CATE_HUMAN	Cathepsin E	CTSE	up	22449953	Ta-T1 Vs T2-T4	0.001
P36952	SPB5_HUMAN	Serpin B5	SERPINB5	down	22449953	Ta-T1 Vs T2-T4	0.001
P53350	PLK1_HUMAN	Serine/threonine-protein kinase PLK1	PLK1	up	22449953	Ta-T1 Vs T2-T4	0.021
P52292	IMA1_HUMAN	Importin subunit alpha-1	KPNA2	up	21330047	Ta-T1 Vs T2-T4	0.001
Q9UJ72	ANX10_HUMAN	Annexin A10	ANXA10	down	21979422	Ta-T1 Vs T2-T4	0.0001
Q9UJ72	ANX10_HUMAN	Annexin A10	ANXA10	up	21979422	Ta-T1 Vs T2-T4	0.0001
P18146	EGR1_HUMAN	Early growth response protein 1	EGR1	up	19878561	Ta-T1 Vs T2-T4	0.035
O43524	FOXO3_HUMAN	Forkhead box protein O3	FOXO3	down	21138866	Ta-T1 Vs T2-T4	0.049
P09429	HMGB1_HUMAN	High mobility group protein B1	HMGB1	up	22237993	Ta-T1 Vs T2-T4	0.001
O95980	RECK_HUMAN	Reversion-inducing cysteine-rich protein with Kazal motifs	RECK	down	21613799	Ta-T1 Vs T2-T4	0.001
P08183	MDR1_HUMAN	Multidrug resistance protein 1	ABCB1	up	20840328	Ta-T1, T2-T4, LN0/+	0.028
O75469	NR1I2_HUMAN	Nuclear receptor subfamily 1 group I member 2	NR1I2	up	20840328	Ta-T1, T2-T4, LN0/+	0.028
O60716	CTND1_HUMAN	Catenin delta-1	CTNND1	down	17922855	Ta-T1, T2-T4, LN0/+	0.001
P55317	FOXA1_HUMAN	Hepatocyte nuclear factor 3-alpha	FOXA1	down	24476821	N VS T1 -T4	0.05
Q14541	HNF4G_HUMAN	Hepatocyte nuclear factor 4-gamma	HNF4G	up	23896584	Ta-T1 Vs T2-T4	0.01
P10588	NR2F6_HUMAN	Nuclear receptor subfamily 2 group F member 6	NR2F6	up	23896584	Ta-T1 Vs T2-T4	0.0309
P22736	NR4A1_HUMAN	Nuclear receptor subfamily 4 group A member 1	NR4A1	down	23896584	Ta-T1 Vs T2-T4	0.903
P43354	NR4A2_HUMAN	Nuclear receptor subfamily 4 group A member 2	NR4A2	down	23896584	Ta-T1 Vs T2-T4	0.502
Q92570	NR4A3_HUMAN	Nuclear receptor subfamily 4 group A member 3	NR4A3	down	23896584	Ta-T1 Vs T2-T4	0.7784
Q03405	UPAR_HUMAN	Urokinase plasminogen activator surface receptor	PLAUR	down	18840072	Ta-T1 Vs T2-T4	0.05
Q16790	CAH9_HUMAN	Carbonic anhydrase 9	CA9	up	18006009	Ta-T1 Vs T2-T4	0.001
P18827	SDC1_HUMAN	Syndecan-1	SDC1	down	24524203	Ta-T1 Vs T2-T4	0.0001
O95471	CLD7_HUMAN	Claudin-7	CLDN7	up	24622401	Ta-T1 Vs T2-T4	0.01
P10586	PTPRF_HUMAN	Receptor-type tyrosine-protein phosphatase F	PTPRF	up	24622401	Ta-T1 Vs T2-T4	0.01
P04085	PDGFA_HUMAN	Platelet-derived growth factor subunit A	PDGFA	up	24622401	Ta-T1 Vs T2-T4	0.01
P23771	GATA3_HUMAN	Trans-acting T-cell-specific transcription factor GATA-3	GATA3	up	22607700	T1 Vs T2-T4	0.002
P23771	GATA3_HUMAN	Trans-acting T-cell-specific transcription factor GATA-3	GATA3	up	24476821	N VS T1 -T4	0.05
O75631	UPK3A_HUMAN	Uroplakin-3a	UPK3A	up	24476821	N VS T1 -T4	0.05
O75631	UPK3A_HUMAN	Uroplakin-3a	UPK3A	up	18313120	N VS T2-T4, LN0	0.01
Q12879	NMDE1_HUMAN	Glutamate receptor ionotropic, NMDA 2A	GRIN2A	up	24469795	Ta-T1, T2-T4, LN0/+	0.005
O95863	SNAI1_HUMAN	Zinc finger protein SNAI1	SNAI1	down	23807662	Ta-T1, T2-T4, LN0/+	0.013
P02741	CRP_HUMAN	C-reactive protein	CRP	up	23497335	Ta-T1 Vs T2-T4	0.001
P02741	CRP_HUMAN	C-reactive protein	CRP	up	18190628	T2-T4 Vs LN0/+	0.003
Q92482	AQP3_HUMAN	Aquaporin-3	AQP3	down	23043286	T1, T2, T3, T4	0.025
Q9NR28	DBLOH_HUMAN	Diablo homolog, mitochondrial	DIABLO	down	22218530	Ta-T1 Vs T2-T4	0.05
P30530	UFO_HUMAN	Tyrosine-protein kinase receptor UFO	AXL	up	21822309	Ta-T1 Vs T2-T4	0.001
P15407	FOSL1_HUMA	Fos-related antigen 1	FOSL1	up	21822309	Ta-T1 Vs T2-T4	0.001
P05549	AP2A_HUMAN	Transcription factor AP-2-alpha	TFAP2A	up	21489314	T2-T4 Vs LN0/+	0.005
Q969X2	SIA7F_HUMAN	Alpha-N-acetylgalactosaminide alpha-2,6-sialyltransferase 6	ST6GALNAC6	up	21187512	T2-T4 Vs LN0/+	0.008
P06731	CEAM5_HUMAN	Carcinoembryonic antigen-related cell adhesion molecule 5	CEACAM5	up	21187512	T2-T4 Vs LN0/+	0.001
P27694	RFA1_HUMAN	Replication protein A 70 kDa DNA-binding subunit	RPA1	down	21062395	Ta-T1 Vs T2-T4	0.042
P15927	RFA2_HUMAN	Replication protein A 32 kDa subunit	RPA2	down	21062395	Ta-T1 Vs T2-T4	0.035
P49959	MRE11_HUMAN	Double-strand break repair protein MRE11A	MRE11A	up	20843819	T1, T2, T3, T4 Vs LN0/+	0.012
P17931	LEG3_HUMAN	Galectin-3	LGALS3	up	20401558	Ta-T1 Vs T2-T4	0.001
Q12794	HYAL1_HUMAN	Hyaluronidase-1	HYAL1	up	19345473	Ta-T1 Vs T2-T4	0.001
O14965	AURKA_HUMAN	Aurora kinase A	AURKA	up	18485461	N VS Ta-T1, T2-T4	0.0004
Q14457	BECN1_HUMAN	Beclin 1	BECN1	down	23722017	Ta Vs T1	0.061
P26358	BMI1_HUMAN	DNA methyltransferase 1	DNMT1	up	21523767	Ta Vs T2	0.0007
P11388	CIP2A_HUMAN	DNA topoisomerase II alpha	TOP2A	up	11304849	Ta, T1 Vs T2, T3, T4	0.013
P49327	DNMT1_HUMAN	fatty acid synthase	FASN	up	21922386	N Vs BC	0.002
Q9Y251	FAS_HUMAN	Heparanase	HPSE	up	11494228	Ta, T1 Vs T2, T3, T4	0.001
P08581	HPSE_HUMAN	Hepatocyte growth factor receptor	MET	up	19121849	Ta, T1 Vs T2, T3, T4	0.01
P35226	MET_HUMAN	Polycomb complex protein BMI-1	BMB1	up	19228380	Ta, T1 Vs T2, T3, T4	0.001
Q8TCG1	MMP11_HUMAN	Protein CIP2A	KIAA1524	up	23342256	Ta, T1 Vs T2, T3, T4	0.0008
P12524	MYCL_HUMAN	Protein L-Myc	MYCL	down	12073046	Ta, T1 Vs T2, T3, T4	0.0007
P29034	S10A2_HUMAN	Protein S100-A2	S100A2	down	17688917	Ta, T1 Vs T2, T3, T4	0.03
P26447	S10A4_HUMAN	Protein S100-A4	S100A4	up	17688917	Ta, T1 Vs T2, T3, T4	0.009
P24347	TOP2A_HUMAN	Stromelysin-3	MMP11	up	10923925	Ta, T1 Vs T2, T3, T4	0.019
