# Supplementary material for: Protein Interactome of Muscle Invasive Bladder Cancer
Source: PLoS One. 2015 Jan 8;10(1):e0116404. doi: 10.1371/journal.pone.0116404 (PMC4287622; doi:10.1371/journal.pone.0116404)
Supplement: S3 Table — Provided are KEGG pathways together with the number of MIBC-associated features, overlapping literature-mined gene symbols and Bonferonni corrected p-values. The supporting table is divided into two sheets namely Novel pathways and Literature-known pathways. (XLS) [file pone.0116404.s003.xls]

## Sheet: All Pathways
Table S3. List of enriched KEGG pathway terms from the interactome analysis for muscle-invasive bladder carcinoma. Pathway terms with number of molecules, corrected p-values and associated molecules to the pathway are provided in sheet 2 and sheet3.
KEGG Pathway Term	Nr Genes	P-value corrected by Bonferroni	Associated genes found
Focal adhesion	40	6.336790191931826E-21	[ACTB, ACTN1, ACTN4, BAD, BCL2, CAV1, CCND1, COL1A2, COL3A1, COL4A6, COL5A1, COL5A3, COL6A3, CTNNB1, EGFR, ERBB2, FIGF, FN1, HGF, HRAS, ITGA5, ITGA6, ITGB4, JUN, KDR, LAMA3, LAMB3, LAMC1, LAMC2, MAPK1, MET, MYLK, PDGFA, PRKCA, PRKCG, PTEN, RAF1, THBS1, TNC, VEGFA]
MAPK signaling pathway	26	8.167573894926213E-6	[BDNF, CASP3, DUSP1, EGFR, FAS, FGF1, FGF2, FGFR1, FGFR3, FOS, HRAS, JUN, MAP4K4, MAPK1, MAPT, NR4A1, PDGFA, PRKCA, PRKCG, RAF1, RASA1, STMN1, TGFB3, TGFBR1, TGFBR2, TP53]
Regulation of actin cytoskeleton	18	0.00587401	[ACTB, ACTN1, ACTN4, ARAF, EGFR, FGF1, FGF2, FGFR1, FGFR3, FN1, HRAS, ITGA5, ITGA6, ITGB4, MAPK1, MYLK, PDGFA, RAF1]
ECM-receptor interaction	17	3.342618513828382E-8	[COL1A2, COL3A1, COL4A6, COL5A1, COL5A3, COL6A3, FN1, ITGA5, ITGA6, ITGB4, LAMA3, LAMB3, LAMC1, LAMC2, SDC1, THBS1, TNC]
Cell cycle	17	1.3019891018350685E-5	[ABL1, ANAPC5, CCND1, CDC14B, CDK2, CDK4, CDKN1A, CDKN1B, CDKN2A, E2F1, MDM2, PLK1, RB1, STAG2, TGFB3, TP53, YWHAZ]
Endocytosis	16	0.0344697	[CAV1, DNM2, EGFR, ERBB3, ERBB4, FGFR3, HRAS, KDR, MDM2, MET, PRKCZ, SMAD6, STAM2, TGFB3, TGFBR1, TGFBR2]
ErbB signaling pathway	16	4.1732063856895687E-7	[ABL1, ARAF, BAD, CDKN1A, CDKN1B, EGFR, ERBB2, ERBB3, ERBB4, GAB1, HRAS, JUN, MAPK1, PRKCA, PRKCG, RAF1]
p53 signaling pathway	15	9.078018892388852E-8	[BAX, CASP3, CCND1, CDK2, CDK4, CDKN1A, CDKN2A, FAS, IGFBP3, MDM2, PTEN, RFWD2, SERPINB5, THBS1, TP53]
Tight junction	15	8.233544573650883E-4	[ACTB, ACTN1, ACTN4, CDK4, CTNNB1, F11R, GNAI3, HRAS, PPP2R2B, PRKCA, PRKCG, PRKCH, PRKCZ, PTEN, TJP2]
Adherens junction	14	2.332616225646873E-6	[ACTB, ACTN1, ACTN4, CDH1, CTNNB1, CTNND1, EGFR, ERBB2, FGFR1, MAPK1, MET, PTPRF, TGFBR1, TGFBR2]
Neurotrophin signaling pathway	13	0.010222	[ABL1, BAD, BAX, BCL2, BDNF, FOXO3, GAB1, HRAS, JUN, MAPK1, RAF1, TP53, YWHAZ]
Serotonergic synapse	12	0.0278098	[ALOX12, ARAF, CASP3, DUSP1, GNAI3, HRAS, ITPR3, MAPK1, PRKCA, PRKCG, PTGS2, RAF1]
Leukocyte transendothelial migration	12	0.0172291	[ACTB, ACTN1, ACTN4, CTNNB1, CTNND1, F11R, GNAI3, MMP2, MMP9, PRKCA, PRKCG, PTK2B]
VEGF signaling pathway	11	0.00141595	[BAD, HRAS, KDR, MAPK1, NFATC1, PRKCA, PRKCG, PTGS2, RAF1, SPHK1, VEGFA]
Gap junction	10	0.0311341	[EGFR, GJA1, GNAI3, HRAS, ITPR3, MAPK1, PDGFA, PRKCA, PRKCG, RAF1]
Pathways generated are based on methylation, mutation, mRNA and protein targets selected on significant value p-value <0.05. The mutation targets selected are based on only the biological information regarding protein level. Please refer mutation supplementary table 2.

## Sheet: Literature_Pathways
KEGG Pathway Term	Nr Genes	P-value corrected by Bonferroni	Associated genes found
Focal adhesion	40	6.336790191931826E-21	[ACTB, ACTN1, ACTN4, BAD, BCL2, CAV1, CCND1, COL1A2, COL3A1, COL4A6, COL5A1, COL5A3, COL6A3, CTNNB1, EGFR, ERBB2, FIGF, FN1, HGF, HRAS, ITGA5, ITGA6, ITGB4, JUN, KDR, LAMA3, LAMB3, LAMC1, LAMC2, MAPK1, MET, MYLK, PDGFA, PRKCA, PRKCG, PTEN, RAF1, THBS1, TNC, VEGFA]
MAPK signaling pathway	26	8.167573894926213E-6	[BDNF, CASP3, DUSP1, EGFR, FAS, FGF1, FGF2, FGFR1, FGFR3, FOS, HRAS, JUN, MAP4K4, MAPK1, MAPT, NR4A1, PDGFA, PRKCA, PRKCG, RAF1, RASA1, STMN1, TGFB3, TGFBR1, TGFBR2, TP53]
ECM-receptor interaction	17	3.342618513828382E-8	[COL1A2, COL3A1, COL4A6, COL5A1, COL5A3, COL6A3, FN1, ITGA5, ITGA6, ITGB4, LAMA3, LAMB3, LAMC1, LAMC2, SDC1, THBS1, TNC]
Cell cycle	17	1.3019891018350685E-5	[ABL1, ANAPC5, CCND1, CDC14B, CDK2, CDK4, CDKN1A, CDKN1B, CDKN2A, E2F1, MDM2, PLK1, RB1, STAG2, TGFB3, TP53, YWHAZ]
ErbB signaling pathway	16	4.1732063856895687E-7	[ABL1, ARAF, BAD, CDKN1A, CDKN1B, EGFR, ERBB2, ERBB3, ERBB4, GAB1, HRAS, JUN, MAPK1, PRKCA, PRKCG, RAF1]
p53 signaling pathway	15	9.078018892388852E-8	[BAX, CASP3, CCND1, CDK2, CDK4, CDKN1A, CDKN2A, FAS, IGFBP3, MDM2, PTEN, RFWD2, SERPINB5, THBS1, TP53]
Tight junction	15	8.233544573650883E-4	[ACTB, ACTN1, ACTN4, CDK4, CTNNB1, F11R, GNAI3, HRAS, PPP2R2B, PRKCA, PRKCG, PRKCH, PRKCZ, PTEN, TJP2]
Adherens junction	14	2.332616225646873E-6	[ACTB, ACTN1, ACTN4, CDH1, CTNNB1, CTNND1, EGFR, ERBB2, FGFR1, MAPK1, MET, PTPRF, TGFBR1, TGFBR2]
Leukocyte transendothelial migration	12	0.0172291	[ACTB, ACTN1, ACTN4, CTNNB1, CTNND1, F11R, GNAI3, MMP2, MMP9, PRKCA, PRKCG, PTK2B]
VEGF signaling pathway	11	0.00141595	[BAD, HRAS, KDR, MAPK1, NFATC1, PRKCA, PRKCG, PTGS2, RAF1, SPHK1, VEGFA]
Gap junction	10	0.0311341	[EGFR, GJA1, GNAI3, HRAS, ITPR3, MAPK1, PDGFA, PRKCA, PRKCG, RAF1]

## Sheet: Novel_Pathways
KEGG Pathway Term	Nr Genes	P-value corrected by Bonferroni	Associated genes found
Regulation of actin cytoskeleton	18	0.00587401	[ACTB, ACTN1, ACTN4, ARAF, EGFR, FGF1, FGF2, FGFR1, FGFR3, FN1, HRAS, ITGA5, ITGA6, ITGB4, MAPK1, MYLK, PDGFA, RAF1]
Endocytosis	16	0.0344697	[CAV1, DNM2, EGFR, ERBB3, ERBB4, FGFR3, HRAS, KDR, MDM2, MET, PRKCZ, SMAD6, STAM2, TGFB3, TGFBR1, TGFBR2]
Neurotrophin signaling pathway	13	0.010222	[ABL1, BAD, BAX, BCL2, BDNF, FOXO3, GAB1, HRAS, JUN, MAPK1, RAF1, TP53, YWHAZ]
Serotonergic synapse	12	0.0278098	[ALOX12, ARAF, CASP3, DUSP1, GNAI3, HRAS, ITPR3, MAPK1, PRKCA, PRKCG, PTGS2, RAF1]

## Sheet: Lit_Overlap_proteins
Focal adhesion	MAPK signaling pathway	ECM-receptor interaction	Cell cycle	ErbB signaling pathway	p53 signaling pathway	Tight junction	Adherens junction	Leukocyte transendothelial migration	VEGF signaling pathway	Gap junction
VEGFA	BDNF	ITGB4	CCND1	RAF1	CCND1	GNAI3	EGFR	GNAI3	VEGFA	PDGFA
CCND1	PDGFA	COL1A2	CDK2	EGFR	CDK2	ACTN4	ACTN4	ACTN4	RAF1	RAF1
PDGFA	FGF1	LAMA3	MDM2	CDKN1A	MDM2	CDK4	FGFR1	CTNNB1	BAD	GNAI3
RAF1	RAF1	COL5A1	CDKN1A	CDKN1B	CDKN1A	CTNNB1	TGFBR2	PRKCG	PRKCG	EGFR
EGFR	EGFR	LAMB3	CDK4	BAD	CDK4	PRKCG	CTNNB1	CTNND1	HRAS	PRKCG
ACTN4	FGFR1	LAMC2	CDKN1B	PRKCG	FAS	HRAS	ERBB2	ACTN1	PTGS2	ITPR3
ITGB4	TGFBR2	LAMC1	ABL1	ERBB2	CASP3	ACTN1	CTNND1	F11R	MAPK1	HRAS
CTNNB1	PRKCG	THBS1	TGFB3	HRAS	THBS1	PTEN	ACTN1	ACTB	PRKCA	MAPK1
BAD	FGFR3	COL5A3	CDKN2A	ERBB3	CDKN2A	F11R	TGFBR1	PRKCA	KDR	PRKCA
COL1A2	HRAS	TNC	TP53	ABL1	TP53	PRKCZ	MAPK1
PRKCG	FGF2	COL6A3	YWHAZ	GAB1	PTEN	ACTB	MET
ERBB2	TGFB3	ITGA5		ARAF	BAX	PRKCA	ACTB
LAMA3	FAS	FN1		ERBB4
MYLK	CASP3	COL3A1		JUN
COL5A1	TP53	COL4A6		MAPK1
LAMB3	TGFBR1	ITGA6		PRKCA
HRAS	DUSP1
ACTN1	JUN
LAMC2	MAPK1
LAMC1	PRKCA
BCL2
THBS1
COL5A3
TNC
PTEN
COL6A3
ITGA5
FN1
CAV1
JUN
MAPK1
MET
COL3A1
COL4A6
ACTB
KDR
PRKCA
ITGA6

## Sheet: Novel_Overlap_proteins
Regulation of actin cytoskeleton	Endocytosis	Neurotrophin signaling pathway	Serotonergic synapse
PDGFA	EGFR	BDNF	RAF1
FGF1	MDM2	RAF1	GNAI3
RAF1	TGFBR2	BAD	PRKCG
EGFR	FGFR3	HRAS	ITPR3
ACTN4	HRAS	ABL1	HRAS
FGFR1	ERBB3	GAB1	CASP3
ITGB4	TGFB3	BCL2	PTGS2
FGFR3	TGFBR1	TP53	DUSP1
MYLK	ERBB4	BAX	ARAF
HRAS	CAV1	YWHAZ	MAPK1
ACTN1	MET	JUN	PRKCA
FGF2	PRKCZ	MAPK1
ITGA5	KDR
ARAF
FN1
MAPK1
ACTB
ITGA6
