# Supplementary material for: Protein Interactome of Muscle Invasive Bladder Cancer
Source: PLoS One. 2015 Jan 8;10(1):e0116404. doi: 10.1371/journal.pone.0116404 (PMC4287622; doi:10.1371/journal.pone.0116404)
Supplement: S4 Table — Provided are gene symbols pertaining to the muscle-invasive phenotype (T2–T4) of bladder carcinoma identified from methylation studies, together with expression and methylation levels in addition to their PubMed identifiers. (XLSX) [file pone.0116404.s004.xlsx]

## Sheet: Significant_gene_symbols
Table S4. Differentially methylated and expressed genes for invasive Bladder cancer. Gene symbols selected are based on criteria p-value < 0.05.
The list contains redundant protein coding genes, making it non-redundant gives you 77 unique gene symbols which were used in the interactome analysis.
Methylation site/Target ID	Gene symbol	Expression	Methylation	PubMed	Comparison		Gene_exp_fold-change	p-value	Methylation fold-change	p-value
chr3_64498404	ADAMTS9	down	down	22140553	Normal VS T1,T2,T3,T4		-1.45919	0.00170179	-1.51584	0
chr11_69178475	CCND1	up	up	22140553	Normal VS T1,T2,T3,T4		1.84376	0	1.51347	3.53e-57
chr19_51427243	IGFL1	up	up	22140553	Normal VS T1,T2,T3,T4		2.62567	0.00372	1.851	1.11e-30
chr4_16129182	LDB2	down	up	22140553	Normal VS T1,T2,T3,T4		-1.25956	1.39e-05	2.59263	6.88e-27
chr8_38407563	FGFR1	down	up	22140553	Normal VS T1,T2,T3,T4		-2.84161	1.84e-42	2.73052	6.1e-22
chr16_83410485	CRISPLD2	down	up	22140553	Normal VS T1,T2,T3,T4		-2.36118	4.32e-41	1.08905	6.78e-18
chr6_152355202	ESR1	down	up	22140553	Normal VS T1,T2,T3,T4		-1.31971	0.00192786	1.42588	2.49e-14
chr20_57764768	PHACTR3	up	up	22140553	Normal VS T1,T2,T3,T4		1.4374	0.0167557	1.54526	1.65e-13
chr17_1907338	HIC1	down	down	22140553	Normal VS T1,T2,T3,T4		-1.84248	3.98e-05	-1.43121	3.23e-13
chr10_634035	DIP2C	down	up	22140553	Normal VS T1,T2,T3,T4		-1.24443	1.37e-06	2.55023	1.9e-12
chr21_44621616	TRPM2	up	up	22140553	Normal VS T1,T2,T3,T4		2.03293	1.23e-06	2.48179	2.1e-12
chr6_33746448	ITPR3	up	up	22140553	Normal VS T1,T2,T3,T4		1.31926	1.11e-06	3.71364	2.75e-12
chr11_76049913	LRRC32	down	up	22140553	Normal VS T1,T2,T3,T4		-2.17376	1.05e-09	2.09184	1.15e-11
chr17_714165	NXN	down	up	22140553	Normal VS T1,T2,T3,T4		-1.28168	0.013116	1.8731	1.62e-10
chr19_14436867	PKN1	down	up	22140553	Normal VS T1,T2,T3,T4		-1.19549	1.14e-08	1.98608	6.15e-10
chr12_2496031	CACNA1C	down	up	22140553	Normal VS T1,T2,T3,T4		-2.58275	3.22e-13	1.5322	1.82e-09
chr18_75308844	NFATC1	down	up	22140553	Normal VS T1,T2,T3,T4		-1.69553	0.00031878	1.58311	1.88e-09
chr11_6607951	DCHS1	down	up	22140553	Normal VS T1,T2,T3,T4		-2.4621	5.16e-08	1.5295	3.2e-09
chr18_75322984	NFATC1	down	up	22140553	Normal VS T1,T2,T3,T4		-1.69553	0.00031878	2.38914	3.26e-09
chr7_20221165	7A5	up	up	22140553	Normal VS T1,T2,T3,T4		1.75538	2.06e-12	1.0493	3.93e-09
chrX_107387759	COL4A6	down	up	22140553	Normal VS T1,T2,T3,T4		-1.24178	3.32e-08	1.27908	8.27e-09
chr17_4446118	FLJ42461	down	up	22140553	Normal VS T1,T2,T3,T4		-3.6543	0.00740436	1.51185	8.48e-09
chr4_19864237	SLIT2	down	down	22140553	Normal VS T1,T2,T3,T4		-2.89508	9.68e-08	-1.13811	9.46e-09
chr16_45477721	GPT2	up	up	22140553	Normal VS T1,T2,T3,T4		2.36676	9.39e-09	1.72711	3.07e-08
chr16_258690	RGS11	down	up	22140553	Normal VS T1,T2,T3,T4		-4.26996	0.000110493	1.47732	3.36e-08
chr13_113565938	GAS6	down	up	22140553	Normal VS T1,T2,T3,T4		-4.685	0.00182293	1.84857	8.44e-08
chr8_143807241	C8orf55	up	up	22140553	Normal VS T1,T2,T3,T4		1.85731	0	1.40379	1.39e-07
chr12_112058992	RASAL1	up	up	22140553	Normal VS T1,T2,T3,T4		3.69417	0.000530896	1.11161	1.99e-07
chr3_73525371	PDZRN3	down	up	22140553	Normal VS T1,T2,T3,T4		-2.93377	3.33e-43	2.33072	2.15e-07
chr9_8785757	PTPRD	down	up	22140553	Normal VS T1,T2,T3,T4		-2.77205	1.52e-09	1.56729	3.15e-07
chr2_71626851	DYSF	down	up	22140553	Normal VS T1,T2,T3,T4		-1.42156	8.78e-08	1.16798	5.9e-07
chr15_58695792	RORA	down	up	22140553	Normal VS T1,T2,T3,T4		-1.92449	1.38e-16	2.99541	6.46e-07
chr22_47394723	FAM19A5	down	up	22140553	Normal VS T1,T2,T3,T4		-2.50203	0.00597755	1.86225	7.36e-07
chr1_163023835	PBX1	down	up	22140553	Normal VS T1,T2,T3,T4		-1.31339	6.94e-30	1.76914	1.67e-06
chr14_102312941	TRAF3	up	up	22140553	Normal VS T1,T2,T3,T4		1.18133	0.00944532	1.80675	1.87e-06
chr10_134349265	INPP5A	down	up	22140553	Normal VS T1,T2,T3,T4		-2.11011	4.15e-17	1.20723	1.89e-06
chr5_965808	TRIP13	up	up	22140553	Normal VS T1,T2,T3,T4		3.41814	7.48e-07	3.62618	2.02e-06
chr1_109607364	CELSR2	up	up	22140553	Normal VS T1,T2,T3,T4		1.11086	0.00944532	1.00588	2.34e-06
chr1_10608604	PEX14	down	down	22140553	Normal VS T1,T2,T3,T4		-1.51229	1.85e-10	-1.50131	2.41e-06
chr5_1553370	AYTL2	up	down	22140553	Normal VS T1,T2,T3,T4		1.02324	7.06e-12	-1.35364	6.6e-06
chr12_2412496	CACNA1C	down	up	22140553	Normal VS T1,T2,T3,T4		-2.58275	3.22e-13	1.59921	7.53e-06
chr1_40889598	RIMS3	down	up	22140553	Normal VS T1,T2,T3,T4		-2.26715	0.00342694	1.27685	8.61e-06
chr3_173971820	ECT2	up	up	22140553	Normal VS T1,T2,T3,T4		2.60791	3.75e-10	1.02728	8.7e-06
chr6_168786507	SMOC2	down	up	22140553	Normal VS T1,T2,T3,T4		-4.19361	9.84e-68	7.27004	1.21e-05
chr10_125590596	CPXM2	down	up	22140553	Normal VS T1,T2,T3,T4		-3.90043	2.81e-28	2.68507	2.16e-05
chr4_169752166	PALLD	down	up	22140553	Normal VS T1,T2,T3,T4		-2.84338	0	2.18806	2.43e-05
chr9_139512081	PNPLA7	down	up	22140553	Normal VS T1,T2,T3,T4		-1.7001	0.00982	4.12868	2.98e-05
chr6_1715608	GMDS	up	up	22140553	Normal VS T1,T2,T3,T4		1.25989	5.15e-05	1.56059	6.61e-05
chr5_15811108	FBXL7	down	up	22140553	Normal VS T1,T2,T3,T4		-2.48901	1.03e-10	1.70418	6.63e-05
chr20_33354739	C20orf44	up	up	22140553	Normal VS T1,T2,T3,T4		1.0246	2.7e-07	2.1567	0.00011882
chr16_8743742	ABAT	up	down	22140553	Normal VS T1,T2,T3,T4		1.07499	0.00944532	-1.01464	0.000127357
chr17_37035606	KRT17	up	up	22140553	Normal VS T1,T2,T3,T4		2.18558	2.49e-12	1.08429	0.000135625
chr9_23759752	ELAVL2	up	up	22140553	Normal VS T1,T2,T3,T4		1.85244	0.00652002	1.28223	0.000140861
chr8_27871988	SCARA5	down	up	22140553	Normal VS T1,T2,T3,T4		-2.41218	2.42e-09	3.12868	0.000159307
chr6_168619201	SMOC2	down	up	22140553	Normal VS T1,T2,T3,T4		-4.19361	9.84e-68	1.51927	0.0001813
chr18_20908031	ZNF521	down	up	22140553	Normal VS T1,T2,T3,T4		-3.0651	3.09e-07	6.82258	0.000205429
chr18_75342280	NFATC1	down	up	22140553	Normal VS T1,T2,T3,T4		-1.69553	0.00031878	2.24285	0.000206249
chr5_145982969	PPP2R2B	down	up	22140553	Normal VS T1,T2,T3,T4		-1.26019	0.0108351	1.31685	0.000247691
chr2_196889322	HECW2	up	up	22140553	Normal VS T1,T2,T3,T4		1.13667	0.0163771	1.18418	0.000285677
chr22_20645668	TOP3B	up	up	22140553	Normal VS T1,T2,T3,T4		1.30836	4.52e-06	1.22564	0.000294499
chr11_286687	ATHL1	up	up	22140553	Normal VS T1,T2,T3,T4		1.25049	0.000140404	2.04122	0.000331096
chr20_60314206	ADRM1	up	up	22140553	Normal VS T1,T2,T3,T4		1.08535	1.05e-13	1.67349	0.000338385
chr5_73146150	RGNEF	up	up	22140553	Normal VS T1,T2,T3,T4		2.13209	0.000126361	1.1965	0.000422503
chr14_93261943	PRIMA1	down	up	22140553	Normal VS T1,T2,T3,T4		-1.46709	2.62e-06	1.24285	0.000433769
chr17_6840959	ALOX12	up	up	22140553	Normal VS T1,T2,T3,T4		3.79815	0.00028824	1.12868	0.000574327
chr15_35026501	MEIS2	down	down	22140553	Normal VS T1,T2,T3,T4		-1.64016	6.8e-08	-1.39935	0.000578232
chr20_17366563	PCSK2	down	up	22140553	Normal VS T1,T2,T3,T4		-1.87393	0.00324475	1.16675	0.000602863
chr9_18485296	ADAMTSL1	down	up	22140553	Normal VS T1,T2,T3,T4		-2.14636	0.00338621	1.74166	0.000706417
chr11_66988290	TMEM134	up	up	22140553	Normal VS T1,T2,T3,T4		1.71493	1.77e-08	1.21956	0.000760744
chr5_178592291	ADAMTS2	down	up	22140553	Normal VS T1,T2,T3,T4		-1.2599	0.000632592	1.57727	0.000821744
chr1_29453714	PTPRU	up	up	22140553	Normal VS T1,T2,T3,T4		1.6297	6.57e-07	1.91569	0.000898224
chr1_162911880	PBX1	down	up	22140553	Normal VS T1,T2,T3,T4		-1.31339	6.94e-30	1.36315	0.000931593
chr1_40871466	RIMS3	down	up	22140553	Normal VS T1,T2,T3,T4		-2.26715	0.00342694	2.04122	0.00098251
chr2_26500385	MGC16372	up	up	22140553	Normal VS T1,T2,T3,T4		2.11182	0.00244598	1.52664	0.00126703
chrX_9868749	APXL	up	up	22140553	Normal VS T1,T2,T3,T4		2.48047	0.000520099	1.07224	0.00138249
chr16_17452839	XYLT1	down	up	22140553	Normal VS T1,T2,T3,T4		-2.33015	9.57e-08	1.96722	0.00162899
chr17_8967157	NTN1	down	up	22140553	Normal VS T1,T2,T3,T4		-2.69033	3.8e-23	1.27826	0.00202986
chr6_1733533	GMDS	up	up	22140553	Normal VS T1,T2,T3,T4		1.25989	5.15e-05	1.69329	0.00205128
chr10_13536109	C10orf30	down	up	22140553	Normal VS T1,T2,T3,T4		-1.23354	0.0161535	1.11522	0.00221308
chr4_183959992	ODZ3	down	up	22140553	Normal VS T1,T2,T3,T4		-2.33362	0.00199676	1.77818	0.0023632
chr17_23139348	NOS2A	up	up	22140553	Normal VS T1,T2,T3,T4		3.1952	0.00372	2.26361	0.00315201
N/A	LAMA3	down	up	14973053	N VS T2-T4		-1.75	0.0006	2.5	0.0001
N/A	LAMC2	down	up	14973053	N VS T2-T4		-0.075	0.002	1.15	0.0007
N/A	LAMB3	down	up	14973053	N VS T2-T4		-0.08	0.003	1.25	0.0001
