# Supplementary material for: Protein Interactome of Muscle Invasive Bladder Cancer
Source: PLoS One. 2015 Jan 8;10(1):e0116404. doi: 10.1371/journal.pone.0116404 (PMC4287622; doi:10.1371/journal.pone.0116404)
Supplement: S5 Table — Provided are gene symbols pertaining to the muscle-invasive phenotype (T2–T4) of bladder carcinoma resulting from transcriptomics studies (inculsion criteria of >50 molecules in the study), together with expression levels and PubMed identifiers. Protein coding genes that only hold differential expression information are provided with links from available studies. (XLS) [file pone.0116404.s005.xls]

## Sheet: Sheet1
Table S5. Non-Redundant mRNA targets with expression type in only invasive bladder cancer phenotype
										N - Normal
Gene ID/Chr. Site	Gene symbol	Regulation	PubMed	Comparison	GEO Accessions	Fold Change	p-Value			MI - Muscle-Invasive
7442	TRPV1	down	21083604	Ta,T1 VS T2,T3,T4	N/A	-0.2	0.01
54474	KRT20	up	22055693	Ta,T1 VS T2+	N/A	1.02	0.05
5349	FXYD3	up	22055693	Ta,T1 VS T2+	N/A	3.02	0.05
10974	ADIRF	up	22055693	Ta,T1 VS T2+	N/A	2.05	0.05
7379	UPK2	down	22055693	Ta,T1 VS T2+	N/A	-0.62	0.05
10551	AGR2	down	22055693	Ta,T1 VS T2+	N/A	-1.05	0.05
3880	KRT19	down	22055693	Ta,T1 VS T2+	N/A	-2.7	0.05
682	CD147	up	22626996	N VS T2	N/A	4.79	0.05
3925	STMN1	up	22626996	N VS T2	N/A	4.375	0.05
3169	FOXA1	up	24476821	N VS T2,T3,T4	N/A	N/A	0.05
2100	ESR2	up	24476821	N VS T2,T3,T4	N/A	N/A	0.05
N/A	JMJD6	up	21483740	T1 VS T2,T3	GSE3167, GSE89, GSE7476, GSE12630	9.018	0.05
N/A	ENDOGL1	up	21483740	T1 VS T2,T3	GSE3167, GSE89, GSE7476, GSE12630	1.37	0.05
N/A	TRIM26	down	21483740	T1 VS T2,T3	GSE3167, GSE89, GSE7476, GSE12630	0.816	0.05
N/A	AK126449	up	21483740	T1 VS T2,T3	GSE3167, GSE89, GSE7476, GSE12630	6.52	0.05
N/A	BX103974	down	21483740	T1 VS T2,T3	GSE3167, GSE89, GSE7476, GSE12630	0.0822	0.05
N/A	ATG9B	down	21483740	T1 VS T2,T3	GSE3167, GSE89, GSE7476, GSE12630	0.775	0.05
N/A	RFWD2	up	21483740	T1 VS T2,T3	GSE3167, GSE89, GSE7476, GSE12630	1.723	0.05
N/A	RPS19	down	21483740	T1 VS T2,T3	GSE3167, GSE89, GSE7476, GSE12630	0.008	0.05
N/A	CTNND2	down	21483740	T1 VS T2,T3	GSE3167, GSE89, GSE7476, GSE12630	0.645	0.05
N/A	CD8A	down	21483740	T1 VS T2,T3	GSE3167, GSE89, GSE7476, GSE12630	0.047	0.05
N/A	UBE2N	up	21483740	T1 VS T2,T3	GSE3167, GSE89, GSE7476, GSE12630	1.399	0.05
N/A	ACTN4	down	21483740	T1 VS T2,T3	GSE3167, GSE89, GSE7476, GSE12630	0.0254	0.05
N/A	CLCC2B	up	21483740	T1 VS T2,T3	GSE3167, GSE89, GSE7476, GSE12630	16.14	0.05
N/A	EIF1	up	21483740	T1 VS T2,T3	GSE3167, GSE89, GSE7476, GSE12630	1.055	0.05
N/A	STAM2	down	21483740	T1 VS T2,T3	GSE3167, GSE89, GSE7476, GSE12630	0.432	0.05
N/A	CORO2B	down	21483740	T1 VS T2,T3	GSE3167, GSE89, GSE7476, GSE12630	0.251	0.05
N/A	POLR2I	up	21483740	T1 VS T2,T3	GSE3167, GSE89, GSE7476, GSE12630	1.765	0.05
N/A	TCEA1	down	21483740	T1 VS T2,T3	GSE3167, GSE89, GSE7476, GSE12630	0.474	0.05
N/A	SOX21	up	21483740	T1 VS T2,T3	GSE3167, GSE89, GSE7476, GSE12630	15.67	0.05
N/A	KCNJ14	up	21483740	T1 VS T2,T3	GSE3167, GSE89, GSE7476, GSE12630	1.061	0.05
N/A	OR10H3	up	21483740	T1 VS T2,T3	GSE3167, GSE89, GSE7476, GSE12630	11.477	0.05
N/A	ARL6IP1	up	21483740	T1 VS T2,T3	GSE3167, GSE89, GSE7476, GSE12630	3.875	0.05
N/A	DKFZP564G2022	up	21483740	T1 VS T2,T3	GSE3167, GSE89, GSE7476, GSE12630	1.242	0.05
N/A	MRPL2	down	21483740	T1 VS T2,T3	GSE3167, GSE89, GSE7476, GSE12630	0.159	0.05
N/A	SBDS	up	21483740	T1 VS T2,T3	GSE3167, GSE89, GSE7476, GSE12630	2.035	0.05
N/A	ANAPC5	up	21483740	T1 VS T2,T3	GSE3167, GSE89, GSE7476, GSE12630	2.24	0.05
N/A	MAPT	down	21483740	T1 VS T2,T3	GSE3167, GSE89, GSE7476, GSE12630	0.59	0.05
N/A	C11orf109	down	21483740	T1 VS T2,T3	GSE3167, GSE89, GSE7476, GSE12630	0.657	0.05
N/A	LMBRD1	up	21483740	T1 VS T2,T3	GSE3167, GSE89, GSE7476, GSE12630	2.391	0.05
N/A	PLSCR4	up	21483740	T1 VS T2,T3	GSE3167, GSE89, GSE7476, GSE12630	9.5	0.05
N/A	AS3MT	up	21483740	T1 VS T2,T3	GSE3167, GSE89, GSE7476, GSE12630	1.73	0.05
N/A	ADORA3	down	21483740	T1 VS T2,T3	GSE3167, GSE89, GSE7476, GSE12630	0.1836	0.05
N/A	YIPF5	up	21483740	T1 VS T2,T3	GSE3167, GSE89, GSE7476, GSE12630	3.644	0.05
N/A	NDEL1	down	21483740	T1 VS T2,T3	GSE3167, GSE89, GSE7476, GSE12630	0.8942	0.05
N/A	RAB34	down	21483740	T1 VS T2,T3	GSE3167, GSE89, GSE7476, GSE12630	0.11	0.05
N/A	LDOC1L	down	21483740	T1 VS T2,T3	GSE3167, GSE89, GSE7476, GSE12630	0.394	0.05
N/A	MRPS36	up	21483740	T1 VS T2,T3	GSE3167, GSE89, GSE7476, GSE12630	4.752	0.05
N/A	WDR62	down	21483740	T1 VS T2,T3	GSE3167, GSE89, GSE7476, GSE12630	0.282	0.05
N/A	TH1L	down	21483740	T1 VS T2,T3	GSE3167, GSE89, GSE7476, GSE12630	0.543	0.05
N/A	ZNF543	up	21483740	T1 VS T2,T3	GSE3167, GSE89, GSE7476, GSE12630	1.37	0.05
N/A	AK021906	up	21483740	T1 VS T2,T3	GSE3167, GSE89, GSE7476, GSE12630	1.413	0.05
N/A	AK022936	up	21483740	T1 VS T2,T3	GSE3167, GSE89, GSE7476, GSE12630	1.177	0.05
N/A	AK024204	down	21483740	T1 VS T2,T3	GSE3167, GSE89, GSE7476, GSE12630	0.199	0.05
N/A	AK124262	up	21483740	T1 VS T2,T3	GSE3167, GSE89, GSE7476, GSE12630	1.483	0.05
N/A	SH3TC2	up	21483740	T1 VS T2,T3	GSE3167, GSE89, GSE7476, GSE12630	2.311	0.05
N/A	BU678326	up	21483740	T1 VS T2,T3	GSE3167, GSE89, GSE7476, GSE12630	1.081	0.05
N/A	HN1	up	21483740	T1 VS T2,T3	GSE3167, GSE89, GSE7476, GSE12630	7.087	0.05
N/A	NBN	down	21483740	T1 VS T2,T3	GSE3167, GSE89, GSE7476, GSE12630	0.0136	0.05
N/A	NFYA	up	21483740	T1 VS T2,T3	GSE3167, GSE89, GSE7476, GSE12630	17.31	0.05
N/A	XPNPEP2	up	21483740	T1 VS T2,T3	GSE3167, GSE89, GSE7476, GSE12630	14.68	0.05
N/A	IFITM1	down	21483740	T1 VS T2,T3	GSE3167, GSE89, GSE7476, GSE12630	0.27	0.05
N/A	PTK2B	up	21483740	T1 VS T2,T3	GSE3167, GSE89, GSE7476, GSE12630	1.209	0.05
N/A	SMO	up	21483740	T1 VS T2,T3	GSE3167, GSE89, GSE7476, GSE12630	1.551	0.05
N/A	SSX1	down	21483740	T1 VS T2,T3	GSE3167, GSE89, GSE7476, GSE12630	0.122	0.05
N/A	KIR3DL1	up	21483740	T1 VS T2,T3	GSE3167, GSE89, GSE7476, GSE12630	4.252	0.05
N/A	LILRA1	up	21483740	T1 VS T2,T3	GSE3167, GSE89, GSE7476, GSE12630	2.74	0.05
N/A	OR10H2	up	21483740	T1 VS T2,T3	GSE3167, GSE89, GSE7476, GSE12630	1.31	0.05
N/A	KIAA0232	up	21483740	T1 VS T2,T3	GSE3167, GSE89, GSE7476, GSE12630	4.49	0.05
N/A	MS4A7	up	21483740	T1 VS T2,T3	GSE3167, GSE89, GSE7476, GSE12630	9.89	0.05
N/A	TRIM39	up	21483740	T1 VS T2,T3	GSE3167, GSE89, GSE7476, GSE12630	1.029	0.05
N/A	DDX31	up	21483740	T1 VS T2,T3	GSE3167, GSE89, GSE7476, GSE12630	4.116	0.05
N/A	ADIPOR2	down	21483740	T1 VS T2,T3	GSE3167, GSE89, GSE7476, GSE12630	0.802	0.05
N/A	SLC12A8	up	21483740	T1 VS T2,T3	GSE3167, GSE89, GSE7476, GSE12630	4.862	0.05
N/A	RAB7B	down	21483740	T1 VS T2,T3	GSE3167, GSE89, GSE7476, GSE12630	0.257	0.05
N/A	CUGBP1	up	21483740	T1 VS T2,T3	GSE3167, GSE89, GSE7476, GSE12630	5.169	0.05
N/A	C6orf201	down	21483740	T1 VS T2,T3	GSE3167, GSE89, GSE7476, GSE12630	0.547	0.05
N/A	UPK3A	up	24476821	N VS T2,T3,T4	N/A	N/A	0.05
N/A	KRT6A	down	24476821	N VS T2,T3,T4	N/A	N/A	0.05
N/A	FGFR3	down	24476821	N VS T2,T3,T4	N/A	N/A	0.05
N/A	GATA3	down	24476821	N VS T2,T3,T4	N/A	N/A	0.05
chr7p12	EGFR	down	16432078; 24476821	N VS T2,T3,T4	N/A	-2.19508	7.53e-11
8091	HMGA2	up	22140553	T1 VS T2,T3,T4	N/A	6.32374	0.00140489
595	CCND1	up	22140553	T1 VS T2,T3,T4	N/A	1.84376	0
7046	TGFBR1	down	22140553	T1 VS T2,T3,T4	N/A	-1.20559	2.91e-09
1869	E2F1	up	22140553	T1 VS T2,T3,T4	N/A	2.2536	0.00246122
1026	CDKN1A	down	22140553	T1 VS T2,T3,T4	N/A	-0.895767	7.82e-29
83737	ITCH	up	22140553	T1 VS T2,T3,T4	N/A	0.760418	7.61e-08
23492	CBX7	down	22140553	T1 VS T2,T3,T4	N/A	-2.6329	2.3e-14
8879	SGPL1	up	22140553	T1 VS T2,T3,T4	N/A	1.25535	0
58155	PTBP2	down	22140553	T1 VS T2,T3,T4	N/A	-0.837746	8.84e-05
6416	MAP2K4	up	22140553	T1 VS T2,T3,T4	N/A	0.83779	0.00120948
8314	BAP1	up	22140553	T1 VS T2,T3,T4	N/A	0.510841	0.0346724
6242	RTKN	up	22140553	T1 VS T2,T3,T4	N/A	1.28508	0.00545983
5921	RASA1	up	22140553	T1 VS T2,T3,T4	N/A	0.590669	0.00439084
64854	USP46	up	22140553	T1 VS T2,T3,T4	N/A	0.860859	0.000220638
9641	IKBKE	up	22140553	T1 VS T2,T3,T4	N/A	1.8175	0.000909043
1051	CEBPB	down	22140553	T1 VS T2,T3,T4	N/A	-0.332338	0.000680679
4204	MECP2	down	22140553	T1 VS T2,T3,T4	N/A	-0.691254	0.0385865
4211	MEIS1	down	22140553	T1 VS T2,T3,T4	N/A	-1.75009	2.99e-13
94241	TP53INP1	up	22140553	T1 VS T2,T3,T4	N/A	0.583456	0.00020549
27250	PDCD4	down	22140553	T1 VS T2,T3,T4	N/A	-0.636241	8.04e-05
9988	DMTF1	down	22140553	T1 VS T2,T3,T4	N/A	-0.450354	0.0209126
10121	ACTR1A	down	22140553	T1 VS T2,T3,T4	N/A	-1.05124	2.12e-07
3207	HOXA11	down	22140553	T1 VS T2,T3,T4	N/A	-1.08569	0.0238337
2099	ESR1	down	22140553	T1 VS T2,T3,T4	N/A	-1.31971	0.00764318
2627	GATA6	down	22140553	T1 VS T2,T3,T4	N/A	-2.4438	6.19e-16
4286	MITF	down	22140553	T1 VS T2,T3,T4	N/A	-1.92213	9.19e-10
5916	RARG	up	22140553	T1 VS T2,T3,T4	N/A	0.726906	0.0199638
6310	ATXN1	down	22140553	T1 VS T2,T3,T4	N/A	-1.12954	1.53e-05
1490	CTGF	down	22140553	T1 VS T2,T3,T4	N/A	-2.02135	0
27230	SERP1	up	22140553	T1 VS T2,T3,T4	N/A	0.336642	0.000232671
57645	POGK	up	22140553	T1 VS T2,T3,T4	N/A	0.575582	0.00983137
627	BDNF	down	22140553	T1 VS T2,T3,T4	N/A	-2.00222	0.00178519
9759	HDAC4	down	22140553	T1 VS T2,T3,T4	N/A	-4.07862	3.24e-21
2697	GJA1	up	22140553	T1 VS T2,T3,T4	N/A	0.259839	0.000844333
3927	LASP1	up	22140553	T1 VS T2,T3,T4	N/A	1.18997	1.75e-12
4233	MET	up	22140553	T1 VS T2,T3,T4	N/A	4.24219	0
10487	CAP1	up	22140553	T1 VS T2,T3,T4	N/A	1.13467	0
1655	DDX5	up	22140553	T1 VS T2,T3,T4	N/A	0.528361	2.19e-10
7078	TIMP3	down	22140553	T1 VS T2,T3,T4	N/A	-1.37342	6.43e-134
1665	DHX15	up	22140553	T1 VS T2,T3,T4	N/A	0.501836	2.82e-06
23321	TRIM2	up	22140553	T1 VS T2,T3,T4	N/A	0.820372	2.02e-06
9464	HAND2	down	22140553	T1 VS T2,T3,T4	N/A	-3.44456	8.34e-13
103	ADAR	up	22140553	T1 VS T2,T3,T4	N/A	0.717639	7.18e-08
27095	TRAPPC3	up	22140553	T1 VS T2,T3,T4	N/A	0.459663	0.0415187
3021	H3F3B	down	22140553	T1 VS T2,T3,T4	N/A	-0.689484	6.1e-22
132789	GNPDA2	down	22140553	T1 VS T2,T3,T4	N/A	-1.30284	0.00763944
1266	CNN3	down	22140553	T1 VS T2,T3,T4	N/A	-0.94197	3.81e-14
10904	BLCAP	up	22140553	T1 VS T2,T3,T4	N/A	1.0366	6.5e-07
25	ABL1	down	22140553	T1 VS T2,T3,T4	N/A	-1.96864	2.88e-13
9021	SOCS3	down	22140553	T1 VS T2,T3,T4	N/A	-0.98898	7.71e-17
2065	ERBB3	up	22140553	T1 VS T2,T3,T4	N/A	1.40292	3.91e-13
4781	NFIB	down	22140553	T1 VS T2,T3,T4	N/A	-2.11737	1.47e-28
7832	BTG2	down	22140553	T1 VS T2,T3,T4	N/A	-1.00991	5.08e-57
8434	RECK	down	22140553	T1 VS T2,T3,T4	N/A	-2.18709	1.57e-10
182	JAG1	down	22140553	T1 VS T2,T3,T4	N/A	-0.550229	0.036672
861	RUNX1	up	22140553	T1 VS T2,T3,T4	N/A	0.888244	0.000209249
6667	SP1	up	22140553	T1 VS T2,T3,T4	N/A	0.577863	0.0049558
7329	UBE2I	up	22140553	T1 VS T2,T3,T4	N/A	0.751252	9.99e-06
4853	NOTCH2	down	22140553	T1 VS T2,T3,T4	N/A	-1.11438	0.000430833
5894	RAF1	up	22140553	T1 VS T2,T3,T4	N/A	0.44091	0.0015919
25924	MYRIP	down	22140553	T1 VS T2,T3,T4	N/A	-5.30743	0.00727514
1952	CELSR2	up	22140553	T1 VS T2,T3,T4	N/A	1.11086	0.0308045
7003	TEAD1	down	22140553	T1 VS T2,T3,T4	N/A	-1.09466	7.01e-14
8763	CD164	up	22140553	T1 VS T2,T3,T4	N/A	0.815628	0
84061	MAGT1	up	22140553	T1 VS T2,T3,T4	N/A	0.340207	0.0382925
2070	EYA4	down	22140553	T1 VS T2,T3,T4	N/A	-2.26996	0.00115021
5782	PTPN12	up	22140553	T1 VS T2,T3,T4	N/A	0.451768	0.000481298
2683	B4GALT1	up	22140553	T1 VS T2,T3,T4	N/A	0.509585	0.000122637
4651	MYO10	up	22140553	T1 VS T2,T3,T4	N/A	2.03256	0
4772	NFATC1	down	22140553	T1 VS T2,T3,T4	N/A	-1.69553	0.00153254
60481	ELOVL5	down	22140553	T1 VS T2,T3,T4	N/A	-0.372031	0.018922
55227	LRRC1	up	22140553	T1 VS T2,T3,T4	N/A	1.06119	2.27e-09
3915	LAMC1	down	22140553	T1 VS T2,T3,T4	N/A	-1.65288	2.97e-37
10424	PGRMC2	up	22140553	T1 VS T2,T3,T4	N/A	0.639087	6.35e-05
22856	CHSY1	down	22140553	T1 VS T2,T3,T4	N/A	-0.445719	0.0179074
9060	PAPSS2	down	22140553	T1 VS T2,T3,T4	N/A	-0.628184	0.0417666
6566	SLC16A1	down	22140553	T1 VS T2,T3,T4	N/A	-1.49139	1.3e-07
26258	PLDN	down	22140553	T1 VS T2,T3,T4	N/A	-0.404165	0.0156714
79073	TMEM109	down	22140553	T1 VS T2,T3,T4	N/A	-0.447159	0.00265704
140578	CHODL	down	22140553	T1 VS T2,T3,T4	N/A	-5.32581	0.00727872
857	CAV1	up	22140553	T1 VS T2,T3,T4	N/A	0.586279	3.57e-11
2773	GNAI3	up	22140553	T1 VS T2,T3,T4	N/A	0.65879	3.53e-07
57048	PLSCR3	up	22140553	T1 VS T2,T3,T4	N/A	0.968742	2.86e-06
6894	TARBP1	up	22140553	T1 VS T2,T3,T4	N/A	0.792913	2.09e-07
5725	PTBP1	up	22140553	T1 VS T2,T3,T4	N/A	0.779034	5.51e-05
9516	LITAF	up	22140553	T1 VS T2,T3,T4	N/A	0.158922	0.0303646
10848	PPP1R13L	up	22140553	T1 VS T2,T3,T4	N/A	1.87511	0
1718	DHCR24	up	22140553	T1 VS T2,T3,T4	N/A	3.28598	4.45e-09
51099	ABHD5	up	22140553	T1 VS T2,T3,T4	N/A	0.578308	0.018687
754	PTTG1IP	down	22140553	T1 VS T2,T3,T4	N/A	-0.571007	1.36e-09
92714	ARRDC1	up	22140553	T1 VS T2,T3,T4	N/A	0.930057	0.0250181
84196	USP48	up	22140553	T1 VS T2,T3,T4	N/A	0.660741	0.00403695
5937	RBMS1	down	22140553	T1 VS T2,T3,T4	N/A	-0.288513	0.0135618
204	AK2	up	22140553	T1 VS T2,T3,T4	N/A	0.888012	1.1e-08
10040	TOM1L1	up	22140553	T1 VS T2,T3,T4	N/A	1.18608	0.000645873
220323	OAF	down	22140553	T1 VS T2,T3,T4	N/A	-0.654427	1.54e-06
55048	VPS37C	down	22140553	T1 VS T2,T3,T4	N/A	-1.07692	0.0024984
8555	CDC14B	up	22140553	T1 VS T2,T3,T4	N/A	0.636158	0.00497354
50848	F11R	up	22140553	T1 VS T2,T3,T4	N/A	1.43419	0
8992	ATP6V0E1	down	22140553	T1 VS T2,T3,T4	N/A	-0.466933	0.000506014
1785	DNM2	up	22140553	T1 VS T2,T3,T4	N/A	1.10029	0
6584	SLC22A5	up	22140553	T1 VS T2,T3,T4	N/A	0.895505	0.0470854
10553	HTATIP2	up	22140553	T1 VS T2,T3,T4	N/A	1.02534	0
79850	FAM57A	up	22140553	T1 VS T2,T3,T4	N/A	0.850489	0.00640072
84617	TUBB6	down	22140553	T1 VS T2,T3,T4	N/A	-0.943834	1.28e-16
1019	CDK4	up	22140553	T1 VS T2,T3,T4	N/A	0.744235	6.27e-05
223	ALDH9A1	down	22140553	T1 VS T2,T3,T4	N/A	-1.1268	1.21e-07
9414	TJP2	up	22140553	T1 VS T2,T3,T4	N/A	0.837757	9.99e-11
6659	SOX4	up	22140553	T1 VS T2,T3,T4	N/A	1.9125	0
2589	GALNT1	up	22140553	T1 VS T2,T3,T4	N/A	1.6667	0
80829	ZFP91	up	22140553	T1 VS T2,T3,T4	N/A	0.325307	0.0305767
3842	TNPO1	up	22140553	T1 VS T2,T3,T4	N/A	0.321239	0.0168084
5789	PTPRD	down	22140553	T1 VS T2,T3,T4	N/A	-2.77205	1.69e-08
64778	FNDC3B	up	22140553	T1 VS T2,T3,T4	N/A	0.604833	0.00050529
865	CBFB	up	22140553	T1 VS T2,T3,T4	N/A	0.551326	0.004417
10944	C11orf58	down	22140553	T1 VS T2,T3,T4	N/A	-0.800427	0.00050421
64746	ACBD3	up	22140553	T1 VS T2,T3,T4	N/A	0.769483	1.4e-06
3720	JARID2	up	22140553	T1 VS T2,T3,T4	N/A	0.703899	0.00294357
23118	TAB2	down	22140553	T1 VS T2,T3,T4	N/A	-0.445668	0.000875177
596	BCL2	down	22140553	T1 VS T2,T3,T4	N/A	-1.37029	0.000810444
1389	CREBL2	down	22140553	T1 VS T2,T3,T4	N/A	-0.764906	7.23e-06
3716	JAK1	down	22140553	T1 VS T2,T3,T4	N/A	-1.17329	5.57e-09
10018	BCL2L11	up	22140553	T1 VS T2,T3,T4	N/A	1.07275	0.00289411
2549	GAB1	down	22140553	T1 VS T2,T3,T4	N/A	-0.799226	0.019736
862	RUNX1T1	down	22140553	T1 VS T2,T3,T4	N/A	-4.67547	4.55e-05
7057	THBS1	down	22140553	T1 VS T2,T3,T4	N/A	-2.05756	2.09e-254
23446	SLC44A1	up	22140553	T1 VS T2,T3,T4	N/A	0.519585	0.0239882
3329	HSPD1	up	22140553	T1 VS T2,T3,T4	N/A	0.554423	1.97e-07
3796	KIF2A	up	22140553	T1 VS T2,T3,T4	N/A	1.12305	0.000121271
8407	TAGLN2	up	22140553	T1 VS T2,T3,T4	N/A	1.11742	6.12e-12
147463	ANKRD29	down	22140553	T1 VS T2,T3,T4	N/A	-2.9426	0.00638
5292	PIM1	down	22140553	T1 VS T2,T3,T4	N/A	-1.12006	1.98e-24
378	ARF4	down	22140553	T1 VS T2,T3,T4	N/A	-0.212861	0.025013
4580	MTX1	up	22140553	T1 VS T2,T3,T4	N/A	1.16239	0.00223526
6935	ZEB1	down	22140553	T1 VS T2,T3,T4	N/A	-1.85291	1.6e-51
54206	ERRFI1	down	22140553	T1 VS T2,T3,T4	N/A	-0.562508	2.53e-07
5469	MED1	up	22140553	T1 VS T2,T3,T4	N/A	0.777925	8e-05
7422	VEGFA	up	22140553	T1 VS T2,T3,T4	N/A	1.10986	0
3576	IL8	down	22140553	T1 VS T2,T3,T4	N/A	-0.936114	2.86e-46
7048	TGFBR2	down	22140553	T1 VS T2,T3,T4	N/A	-0.535672	6.86e-06
4507	MTAP	down	22140553	T1 VS T2,T3,T4	N/A	-0.669332	0.023
113263	GLCCI1	up	22140553	T1 VS T2,T3,T4	N/A	0.837422	0.000180697
388	RHOB	down	22140553	T1 VS T2,T3,T4	N/A	-0.829497	1.34e-30
8539	API5	up	22140553	T1 VS T2,T3,T4	N/A	0.727463	6.85e-06
1173	AP2M1	down	22140553	T1 VS T2,T3,T4	N/A	-0.43208	8.58e-07
19	ABCA1	down	22140553	T1 VS T2,T3,T4	N/A	-0.444391	0.00742295
23411	SIRT1	down	22140553	T1 VS T2,T3,T4	N/A	-0.619237	0.00729957
10413	YAP1	down	22140553	T1 VS T2,T3,T4	N/A	-0.37893	0.000549198
7534	YWHAZ	up	22140553	T1 VS T2,T3,T4	N/A	1.06568	2.84e-11
chr9q21.3-q22	GAS1	down	16432078	Ta, T1 VS T2, T3, T4	N/A	-20.4894	2.61e-16
chr7p15-p12	ACTB	down	16432078	Ta, T1 VS T2, T3, T4	N/A	-1.85097	2.32e-15
chr11q23.1	NNMT	down	16432078	Ta, T1 VS T2, T3, T4	N/A	-10.1131	3.07e-15
chr7p21.3	AGR2	up	16432078	Ta, T1 VS T2, T3, T4	N/A	11.7316	5.3e-15
chr7p15-p12	ACTB	down	16432078	Ta, T1 VS T2, T3, T4	N/A	-1.79365	6.38e-15
chr16q13	MT1X	down	16432078	Ta, T1 VS T2, T3, T4	N/A	-6.17433	1.46e-14
chr7p13	AEBP1	down	16432078	Ta, T1 VS T2, T3, T4	N/A	-7.26541	2.14e-14
chr1p35-p34	COL16A1	down	16432078	Ta, T1 VS T2, T3, T4	N/A	-4.8971	3.02e-14
chr16q24.1-q24.2	HSD17B2	up	16432078	Ta, T1 VS T2, T3, T4	N/A	13.0638	3.32e-14
chr18p11.3	RAB31	down	16432078	Ta, T1 VS T2, T3, T4	N/A	-4.59499	3.79e-14
chr18p11.3	RAB31	down	16432078	Ta, T1 VS T2, T3, T4	N/A	-2.90582	3.86e-14
chr1q32.2-q41	G0S2	down	16432078	Ta, T1 VS T2, T3, T4	N/A	-2.74785	4.5e-14
chr7q22.1	COL1A2	down	16432078	Ta, T1 VS T2, T3, T4	N/A	-5.78298	4.62e-14
chr4q32.3	KIAA0992	down	16432078	Ta, T1 VS T2, T3, T4	N/A	-4.79305	6.52e-14
chr7p21	IL6	down	16432078	Ta, T1 VS T2, T3, T4	N/A	-6.02215	7.69e-14
chr8p23.1-p22	FDFT1	down	16432078	Ta, T1 VS T2, T3, T4	N/A	-3.24694	8.32e-14
chr17q25.2	SPHK1	down	16432078	Ta, T1 VS T2, T3, T4	N/A	-3.58625	9.4e-14
chr12p13.3	SLC2A3	down	16432078	Ta, T1 VS T2, T3, T4	N/A	-7.92287	1.09e-13
chr1q23-q25	FMO1	down	16432078	Ta, T1 VS T2, T3, T4	N/A	-7.25358	1.1e-13
chr1p32-p31	JUN	down	16432078	Ta, T1 VS T2, T3, T4	N/A	-2.89015	1.17e-13
chr3p21.1	SPC12	up	16432078	Ta, T1 VS T2, T3, T4	N/A	2.48976	1.79e-13
chr13q13.3	POSTN	down	16432078	Ta, T1 VS T2, T3, T4	N/A	-9.51879	2.24e-13
chr7p14.1	C7orf10	down	16432078	Ta, T1 VS T2, T3, T4	N/A	-5.416	2.36e-13
chr17q21.32	COPZ2	down	16432078	Ta, T1 VS T2, T3, T4	N/A	-5.69242	2.75e-13
chr12q24.31	SFRS9	up	16432078	Ta, T1 VS T2, T3, T4	N/A	1.75212	3.35e-13
chr4q21	CXCL2	down	16432078	Ta, T1 VS T2, T3, T4	N/A	-8.41813	3.64e-13
chr5q34-q35	GFPT2	down	16432078	Ta, T1 VS T2, T3, T4	N/A	-3.82781	3.82e-13
chr6q23	TNFAIP3	down	16432078	Ta, T1 VS T2, T3, T4	N/A	-4.00847	3.96e-13
chr18p11.3	RAB31	down	16432078	Ta, T1 VS T2, T3, T4	N/A	-3.63369	4.15e-13
chr16p13.2	ABAT	up	16432078	Ta, T1 VS T2, T3, T4	N/A	4.43246	4.68e-13
chr1p21	COL11A1	down	16432078	Ta, T1 VS T2, T3, T4	N/A	-11.9136	6.42e-13
chr1q32	MCP	up	16432078	Ta, T1 VS T2, T3, T4	N/A	2.14213	6.68e-13
chr2q37	COL6A3	down	16432078	Ta, T1 VS T2, T3, T4	N/A	-4.55984	6.85e-13
chr16q13	MT1X	down	16432078	Ta, T1 VS T2, T3, T4	N/A	-7.77829	7.78e-13
chr2q31	COL3A1	down	16432078	Ta, T1 VS T2, T3, T4	N/A	-4.72209	7.86e-13
chr18q11-q12	SLC14A1	up	16432078	Ta, T1 VS T2, T3, T4	N/A	9.82266	8.94e-13
chr6q21-q22	COL10A1	down	16432078	Ta, T1 VS T2, T3, T4	N/A	-5.45006	1.1e-12
chr17p13.3	C1QBP	up	16432078	Ta, T1 VS T2, T3, T4	N/A	2.34658	1.11e-12
chr18q11-q12	NPC1	down	16432078	Ta, T1 VS T2, T3, T4	N/A	-2.04162	1.16e-12
chr17p13.1-17p12	PER1	down	16432078	Ta, T1 VS T2, T3, T4	N/A	-1.9453	1.18e-12
chr9q33	TNC	down	16432078	Ta, T1 VS T2, T3, T4	N/A	-7.39896	1.21e-12
chr8q21.3	DECR1	up	16432078	Ta, T1 VS T2, T3, T4	N/A	2.00864	1.24e-12
chr12q12-q13	TEGT	up	16432078	Ta, T1 VS T2, T3, T4	N/A	1.99066	1.55e-12
chr12q11-q13	ITGA5	down	16432078	Ta, T1 VS T2, T3, T4	N/A	-3.59652	1.59e-12
chr17q	MMD	down	16432078	Ta, T1 VS T2, T3, T4	N/A	-4.03075	1.62e-12
chr11q23.2	TAGLN	down	16432078	Ta, T1 VS T2, T3, T4	N/A	-6.5199	1.86e-12
chr7q33	CALD1	down	16432078	Ta, T1 VS T2, T3, T4	N/A	-4.31068	1.87e-12
chr2q34	FN1	down	16432078	Ta, T1 VS T2, T3, T4	N/A	-6.87038	1.88e-12
chr15q14	FLJ21439	up	16432078	Ta, T1 VS T2, T3, T4	N/A	1.86503	2.05e-12
chr2q34	FN1	down	16432078	Ta, T1 VS T2, T3, T4	N/A	-5.97462	2.16e-12
chr1q31	RGS2	down	16432078	Ta, T1 VS T2, T3, T4	N/A	-6.32247	2.43e-12
chr12p13.3	SLC2A3	down	16432078	Ta, T1 VS T2, T3, T4	N/A	-8.16274	2.72e-12
chr12p13.1-p12.3	MFAP5	down	16432078	Ta, T1 VS T2, T3, T4	N/A	-2.95986	3.09e-12
chr5q31	TGFBI	down	16432078, 22626996	Ta, T1 VS T2, T3, T4	N/A	-4.25127	3.09e-12
chr11p11.2	CREB3L1	down	16432078	Ta, T1 VS T2, T3, T4	N/A	-5.29318	3.11e-12
chr4q32.3	KIAA0992	down	16432078	Ta, T1 VS T2, T3, T4	N/A	-5.48871	3.37e-12
chr11q23.1	NNMT	down	16432078	Ta, T1 VS T2, T3, T4	N/A	-10.9608	3.41e-12
chr11q23.2-q24.2	SORL1	up	16432078	Ta, T1 VS T2, T3, T4	N/A	5.58148	3.54e-12
chr7p14.1	SFRP4	down	16432078	Ta, T1 VS T2, T3, T4	N/A	-3.85235	4.42e-12
chr11q11	SLC43A3	down	16432078	Ta, T1 VS T2, T3, T4	N/A	-1.83351	4.69e-12
chr14q11.2	AP1G2	up	16432078	Ta, T1 VS T2, T3, T4	N/A	3.19708	4.79e-12
chr2q34	FN1	down	16432078	Ta, T1 VS T2, T3, T4	N/A	-5.76329	5.02e-12
chr12q13.13	ATP5B	up	16432078	Ta, T1 VS T2, T3, T4	N/A	2.10604	5.34e-12
chr15q22.31	SNX1	up	16432078	Ta, T1 VS T2, T3, T4	N/A	2.87265	5.43e-12
chr12p12.2-p12.1	LDHB	up	16432078	Ta, T1 VS T2, T3, T4	N/A	2.2243	5.62e-12
chr2q34	FN1	down	16432078	Ta, T1 VS T2, T3, T4	N/A	-6.71958	5.99e-12
chr8q13.2-q13.3	SULF1	down	16432078	Ta, T1 VS T2, T3, T4	N/A	-5.77457	6.1e-12
chr2q31	COL3A1	down	16432078	Ta, T1 VS T2, T3, T4	N/A	-4.70144	6.14e-12
chr3p25	PPARG	up	16432078	Ta, T1 VS T2, T3, T4	N/A	6.89925	6.56e-12
chr1p13.3	FLJ22457	up	16432078	Ta, T1 VS T2, T3, T4	N/A	4.32108	6.88e-12
chr22q11.23	MMP11	down	16432078	Ta, T1 VS T2, T3, T4	N/A	-3.3607	7.2e-12
chr8q13.2-q13.3	SULF1	down	16432078	Ta, T1 VS T2, T3, T4	N/A	-9.12057	7.73e-12
chr16q22	RRAD	down	16432078	Ta, T1 VS T2, T3, T4	N/A	-5.58747	8.66e-12
chr15q26.1	LOC400451	up	16432078	Ta, T1 VS T2, T3, T4	N/A	4.77017	9.16e-12
chr17q22	ABCC3	up	16432078	Ta, T1 VS T2, T3, T4	N/A	6.59082	9.29e-12
chr21q21.3	C21orf127	up	16432078	Ta, T1 VS T2, T3, T4	N/A	3.50059	9.45e-12
chr4q32.3	MFAP3L	up	16432078	Ta, T1 VS T2, T3, T4	N/A	4.37222	9.68e-12
chr7q22.1	COL1A2	down	16432078	Ta, T1 VS T2, T3, T4	N/A	-3.85481	1e-11
chr6q23	TNFAIP3	down	16432078	Ta, T1 VS T2, T3, T4	N/A	-3.24894	1.01e-11
chr10p15	GATA3	up	16432078	Ta, T1 VS T2, T3, T4	N/A	6.05784	1.04e-11
chr1p13-p12	HMGCS2	up	16432078	Ta, T1 VS T2, T3, T4	N/A	21.7855	1.19e-11
chr9q22.3	FBP1	up	16432078	Ta, T1 VS T2, T3, T4	N/A	4.69757	1.2e-11
chr2p23	HADHB	up	16432078	Ta, T1 VS T2, T3, T4	N/A	1.95901	1.2e-11
chr5q32-q34	ANXA6	down	16432078	Ta, T1 VS T2, T3, T4	N/A	-3.22685	1.31e-11
chr15q22	CILP	down	16432078	Ta, T1 VS T2, T3, T4	N/A	-2.55713	1.35e-11
chr9q21-q22	CTSL	down	16432078	Ta, T1 VS T2, T3, T4	N/A	-3.00348	1.56e-11
chr7q33	CALD1	down	16432078	Ta, T1 VS T2, T3, T4	N/A	-7.38953	1.57e-11
chr12q24.31	SFRS9	up	16432078	Ta, T1 VS T2, T3, T4	N/A	1.91906	1.58e-11
chr2q14-q32	COL5A2	down	16432078	Ta, T1 VS T2, T3, T4	N/A	-4.89497	1.58e-11
chr12q24.1	CORO1C	down	16432078	Ta, T1 VS T2, T3, T4	N/A	-2.69633	1.68e-11
chr2p22-p21	PRKR	down	16432078	Ta, T1 VS T2, T3, T4	N/A	-2.36547	1.84e-11
chr2q11.2-q12	MAP4K4	down	16432078	Ta, T1 VS T2, T3, T4	N/A	-3.11406	2.24e-11
chr16q13	MT1H	down	16432078	Ta, T1 VS T2, T3, T4	N/A	-6.36921	2.59e-11
chr10p15	GATA3	up	16432078	Ta, T1 VS T2, T3, T4	N/A	4.69994	2.78e-11
chr1p36.3	HKR3	up	16432078	Ta, T1 VS T2, T3, T4	N/A	3.20775	2.78e-11
chrxp11.4-p11.3	MAOA	up	16432078	Ta, T1 VS T2, T3, T4	N/A	3.5468	2.87e-11
chr14q23.3	RAB15	up	16432078	Ta, T1 VS T2, T3, T4	N/A	2.84914	2.87e-11
chr7p22.1	ZDHHC4	up	16432078	Ta, T1 VS T2, T3, T4	N/A	1.94437	3.02e-11
chr1q21	CTSK	down	16432078	Ta, T1 VS T2, T3, T4	N/A	-3.43544	3.07e-11
chr4q34-q35	HPGD	up	16432078	Ta, T1 VS T2, T3, T4	N/A	7.8267	3.08e-11
chr12q13.12-q13.13	PCBP2	up	16432078	Ta, T1 VS T2, T3, T4	N/A	1.9194	3.1e-11
chr5q35.3	PDLIM7	down	16432078	Ta, T1 VS T2, T3, T4	N/A	-5.10426	3.3e-11
chr16q13	MT1G	down	16432078	Ta, T1 VS T2, T3, T4	N/A	-3.42518	3.52e-11
chr9q21.3	PCSK5	down	16432078	Ta, T1 VS T2, T3, T4	N/A	-3.34944	3.57e-11
chr7q31.31	TM4SF12	up	16432078	Ta, T1 VS T2, T3, T4	N/A	4.75718	3.59e-11
chr2q12-q34	MYO1B	down	16432078	Ta, T1 VS T2, T3, T4	N/A	-2.26296	3.68e-11
chr15q23-q24	ISLR	down	16432078	Ta, T1 VS T2, T3, T4	N/A	-4.36845	4.09e-11
chr2p11.2	SIAT9	up	16432078	Ta, T1 VS T2, T3, T4	N/A	3.52185	4.16e-11
chr20p13	SN	down	16432078	Ta, T1 VS T2, T3, T4	N/A	-2.15767	4.37e-11
chr19p13.13	PTD008	up	16432078	Ta, T1 VS T2, T3, T4	N/A	1.82983	4.7e-11
chr9q22	ASPN	down	16432078	Ta, T1 VS T2, T3, T4	N/A	-7.07641	4.88e-11
chr15q21.1	FBN1	down	16432078	Ta, T1 VS T2, T3, T4	N/A	-4.66707	5.2e-11
chr2q31	COL3A1	down	16432078	Ta, T1 VS T2, T3, T4	N/A	-4.09066	5.39e-11
chr11q12.2	DKFZP586B1621	up	16432078	Ta, T1 VS T2, T3, T4	N/A	2.53693	5.4e-11
chr2p24.3	VSNL1	down	16432078	Ta, T1 VS T2, T3, T4	N/A	-2.98208	5.89e-11
chr3p14.2	FHIT	up	16432078	Ta, T1 VS T2, T3, T4	N/A	2.69631	5.96e-11
chr1q31	RGS1	down	16432078	Ta, T1 VS T2, T3, T4	N/A	-15.4962	6.5e-11
chr6q13-q15	BCKDHB	up	16432078	Ta, T1 VS T2, T3, T4	N/A	3.07092	6.54e-11
chr6p12	GCLC	up	16432078	Ta, T1 VS T2, T3, T4	N/A	2.02022	6.8e-11
chr4q22-q26	HADHSC	up	16432078	Ta, T1 VS T2, T3, T4	N/A	2.59539	6.96e-11
chr1q31	RGS1	down	16432078	Ta, T1 VS T2, T3, T4	N/A	-12.273	7.27e-11
chr13q11	PARP4	up	16432078	Ta, T1 VS T2, T3, T4	N/A	1.75911	7.44e-11
chr11p15.4	PPFIBP2	up	16432078	Ta, T1 VS T2, T3, T4	N/A	5.98261	7.64e-11
chr1q21	MCL1	down	16432078	Ta, T1 VS T2, T3, T4	N/A	-2.02283	7.66e-11
chr15q15	THBS1	down	16432078	Ta, T1 VS T2, T3, T4	N/A	-6.76464	7.74e-11
chr6q23	SGK	down	16432078	Ta, T1 VS T2, T3, T4	N/A	-3.74636	7.87e-11
chr12p13	C1R	down	16432078	Ta, T1 VS T2, T3, T4	N/A	-3.05153	8.05e-11
chr15q21-q22	SMAD6	up	16432078	Ta, T1 VS T2, T3, T4	N/A	4.82834	8.14e-11
chr14q24.1-q24.2	ACTN1	down	16432078	Ta, T1 VS T2, T3, T4	N/A	-3.21648	8.19e-11
chr11q23.2-q24.2	SORL1	up	16432078	Ta, T1 VS T2, T3, T4	N/A	4.10864	8.48e-11
chr4q34-q35	HPGD	up	16432078	Ta, T1 VS T2, T3, T4	N/A	9.91611	8.64e-11
chr12p11.23-p12.1	BHLHB3	up	16432078	Ta, T1 VS T2, T3, T4	N/A	3.11023	9.22e-11
chr3p21.2	IMPDH2	up	16432078	Ta, T1 VS T2, T3, T4	N/A	2.36433	9.45e-11
chr2q23.3	TNFAIP6	down	16432078	Ta, T1 VS T2, T3, T4	N/A	-3.36028	9.47e-11
chr19q13.13	UPK1A	up	16432078	Ta, T1 VS T2, T3, T4	N/A	11.4963	9.48e-11
chr16q12.1	TNRC9	up	16432078	Ta, T1 VS T2, T3, T4	N/A	16.3377	1.02e-10
chr17q23.3	MRC2	down	16432078	Ta, T1 VS T2, T3, T4	N/A	-2.20733	1.04e-10
chrxq22.3	RNF128	up	16432078	Ta, T1 VS T2, T3, T4	N/A	5.54051	1.08e-10
chr22q13.2-q13.31	ACO2	up	16432078	Ta, T1 VS T2, T3, T4	N/A	2.86515	1.1e-10
chr15q11.2-q21.3	NDUFAF1	up	16432078	Ta, T1 VS T2, T3, T4	N/A	1.67562	1.16e-10
chr12p13.3	HOM-TES-103	down	16432078	Ta, T1 VS T2, T3, T4	N/A	-2.01501	1.2e-10
chr14q24	TGFB3	down	16432078	Ta, T1 VS T2, T3, T4	N/A	-2.95114	1.21e-10
chr15q22.3-q23	ANP32A	up	16432078	Ta, T1 VS T2, T3, T4	N/A	1.8121	1.25e-10
chr12p12.2-p12.1	LDHB	up	16432078	Ta, T1 VS T2, T3, T4	N/A	1.88683	1.28e-10
chr11q22-q23	HSPB2	down	16432078	Ta, T1 VS T2, T3, T4	N/A	-4.25093	1.28e-10
chr12q13-q15	CTDSP2	down	16432078	Ta, T1 VS T2, T3, T4	N/A	-1.46875	1.31e-10
chr12q13.2	DCN	down	16432078	Ta, T1 VS T2, T3, T4	N/A	-3.98321	1.34e-10
chr16p12	UQCRC2	up	16432078	Ta, T1 VS T2, T3, T4	N/A	2.46557	1.36e-10
chr4q22-q26	HADHSC	up	16432078	Ta, T1 VS T2, T3, T4	N/A	2.30201	1.37e-10
chr7p12.3-q11.2	MDH2	up	16432078	Ta, T1 VS T2, T3, T4	N/A	2.161	1.38e-10
chr14q32.1	SERPINA3	down	16432078	Ta, T1 VS T2, T3, T4	N/A	-5.92099	1.39e-10
chr4q32.3	KIAA0992	down	16432078	Ta, T1 VS T2, T3, T4	N/A	-4.88799	1.49e-10
chr16p13.3	KIAA0590	up	16432078	Ta, T1 VS T2, T3, T4	N/A	3.06654	1.51e-10
chr7p15-p13	INHBA	down	16432078	Ta, T1 VS T2, T3, T4	N/A	-8.13138	1.57e-10
chr1p35.3	C1orf38	down	16432078	Ta, T1 VS T2, T3, T4	N/A	-2.15382	1.61e-10
chr5q35.3	PDLIM7	down	16432078	Ta, T1 VS T2, T3, T4	N/A	-3.2521	1.65e-10
chr10q22.1	SLC29A3	up	16432078	Ta, T1 VS T2, T3, T4	N/A	3.62771	1.7e-10
chr2q23	FAP	down	16432078	Ta, T1 VS T2, T3, T4	N/A	-7.09591	1.71e-10
chr5q31.1	EGR1	down	16432078	Ta, T1 VS T2, T3, T4	N/A	-4.77237	1.73e-10
chr2q32	KLF7	down	16432078	Ta, T1 VS T2, T3, T4	N/A	-1.79765	1.73e-10
chr17q22	ABCC3	up	16432078	Ta, T1 VS T2, T3, T4	N/A	5.22818	1.73e-10
chr9q22	NR4A3	down	16432078	Ta, T1 VS T2, T3, T4	N/A	-7.23121	1.77e-10
chr16p12-p11.2	MIR16	up	16432078	Ta, T1 VS T2, T3, T4	N/A	2.17493	1.77e-10
chr3p21.31	APEH	up	16432078	Ta, T1 VS T2, T3, T4	N/A	2.82858	1.87e-10
chr1p21	COL11A1	down	16432078	Ta, T1 VS T2, T3, T4	N/A	-9.00962	1.88e-10
chr18q21.1	TCF4	down	16432078	Ta, T1 VS T2, T3, T4	N/A	-2.89765	1.92e-10
chr5q23.2	LOX	down	16432078	Ta, T1 VS T2, T3, T4	N/A	-3.51296	1.95e-10
chr2q37	UGT1A3	up	16432078	Ta, T1 VS T2, T3, T4	N/A	6.93831	1.97e-10
chr21q22.3	SLC37A1	up	16432078	Ta, T1 VS T2, T3, T4	N/A	3.96588	2e-10
chr1q12-q23	DPT	down	16432078	Ta, T1 VS T2, T3, T4	N/A	-5.2224	2.02e-10
chr2q37	UGT1A3	up	16432078	Ta, T1 VS T2, T3, T4	N/A	6.44805	2.03e-10
chr5q34	DUSP1	down	16432078	Ta, T1 VS T2, T3, T4	N/A	-4.40217	2.12e-10
chr7q33	CALD1	down	16432078	Ta, T1 VS T2, T3, T4	N/A	-6.99322	2.19e-10
chr16q22	RRAD	down	16432078	Ta, T1 VS T2, T3, T4	N/A	-6.00043	2.27e-10
chr20q13.2-q13.3	BCAS1	up	16432078	Ta, T1 VS T2, T3, T4	N/A	4.86355	2.35e-10
chr12p12.1	LRMP	up	16432078	Ta, T1 VS T2, T3, T4	N/A	3.89388	2.59e-10
chr10p15	GATA3	up	16432078	Ta, T1 VS T2, T3, T4	N/A	4.37028	2.71e-10
chr4q13	GRSF1	up	16432078	Ta, T1 VS T2, T3, T4	N/A	1.74821	2.73e-10
chr14q23.3	KIAA0599	down	16432078	Ta, T1 VS T2, T3, T4	N/A	-3.37958	2.76e-10
chr4q21	CXCL3	down	16432078	Ta, T1 VS T2, T3, T4	N/A	-4.54373	2.8e-10
chr10q26	GALNAC4S-6ST	down	16432078	Ta, T1 VS T2, T3, T4	N/A	-4.06662	2.81e-10
chr4q35.1	DCTD	up	16432078	Ta, T1 VS T2, T3, T4	N/A	1.49982	2.92e-10
chr3p25.3-p24.1	OIP106	up	16432078	Ta, T1 VS T2, T3, T4	N/A	2.9759	2.92e-10
chr1p31-p22	CYR61	down	16432078	Ta, T1 VS T2, T3, T4	N/A	-4.34125	2.93e-10
chr3p21.31	ZDHHC3	up	16432078	Ta, T1 VS T2, T3, T4	N/A	1.61395	2.94e-10
chr16q13	MT1E	down	16432078	Ta, T1 VS T2, T3, T4	N/A	-4.78024	2.94e-10
chr7p13-p12	IGFBP3	up	16432078	Ta, T1 VS T2, T3, T4	N/A	3.69779	2.98e-10
chr16q12.1	TNRC9	up	16432078	Ta, T1 VS T2, T3, T4	N/A	12.2503	3.14e-10
chr2q37	UGT1A3	up	16432078	Ta, T1 VS T2, T3, T4	N/A	4.9556	3.18e-10
chr14q24.2-q24.3	DIO2	down	16432078	Ta, T1 VS T2, T3, T4	N/A	-2.82347	3.24e-10
chr16q13	MT1K	down	16432078	Ta, T1 VS T2, T3, T4	N/A	-7.5333	3.34e-10
chr19p13.2	COL5A3	down	16432078	Ta, T1 VS T2, T3, T4	N/A	-2.96206	3.34e-10
chr11q22.3	MMP3	down	16432078	Ta, T1 VS T2, T3, T4	N/A	-6.34393	3.38e-10
chr1p36.33	MGC3047	down	16432078	Ta, T1 VS T2, T3, T4	N/A	-2.45955	3.43e-10
chr14q12-q13	FOXA1	up	16432078	Ta, T1 VS T2, T3, T4	N/A	3.01228	3.43e-10
chr7q33	CALD1	down	16432078	Ta, T1 VS T2, T3, T4	N/A	-3.95081	3.45e-10
chr15q13-q15	GREM1	down	16432078	Ta, T1 VS T2, T3, T4	N/A	-7.22947	3.46e-10
chr17p13.3	C1QBP	up	16432078	Ta, T1 VS T2, T3, T4	N/A	1.91905	3.62e-10
chr16q12.1	TNRC9	up	16432078	Ta, T1 VS T2, T3, T4	N/A	15.7828	3.63e-10
chr14q24.1	GPX2	up	16432078	Ta, T1 VS T2, T3, T4	N/A	7.07651	3.68e-10
chr2q11.2	NPAS2	up	16432078	Ta, T1 VS T2, T3, T4	N/A	2.77839	3.69e-10
chr19q13	VRK3	up	16432078	Ta, T1 VS T2, T3, T4	N/A	2.47923	3.74e-10
chr9p13-p12	RECK	down	16432078	Ta, T1 VS T2, T3, T4	N/A	-2.193	3.87e-10
chr1p34-p12	CYP4B1	up	16432078	Ta, T1 VS T2, T3, T4	N/A	12.3384	3.91e-10
chr16p13.11	NTAN1	up	16432078	Ta, T1 VS T2, T3, T4	N/A	2.00391	3.96e-10
chr15q22.1-22.2	AQP9	down	16432078	Ta, T1 VS T2, T3, T4	N/A	-3.75011	4.06e-10
chr3q21	MYLK	down	16432078	Ta, T1 VS T2, T3, T4	N/A	-7.44743	4.09e-10
chr7p14.1	SFRP4	down	16432078	Ta, T1 VS T2, T3, T4	N/A	-5.16162	4.16e-10
chr2q31.3	SSFA2	down	16432078	Ta, T1 VS T2, T3, T4	N/A	-2.27586	4.16e-10
chr22q13.31	ATXN10	up	16432078	Ta, T1 VS T2, T3, T4	N/A	1.56392	4.19e-10
chr1q42.12	DEGS	down	16432078	Ta, T1 VS T2, T3, T4	N/A	-3.75932	4.22e-10
chr6p23-p22.3	MYLIP	up	16432078	Ta, T1 VS T2, T3, T4	N/A	2.64223	4.24e-10
chr4q33	CLCN3	up	16432078	Ta, T1 VS T2, T3, T4	N/A	1.90943	4.27e-10
chr5p15.2	DAP	up	16432078	Ta, T1 VS T2, T3, T4	N/A	2.25475	4.39e-10
chr12p12.3	EMP1	down	16432078	Ta, T1 VS T2, T3, T4	N/A	-4.05292	4.49e-10
chr4q31.22-q31.23	EDNRA	down	16432078	Ta, T1 VS T2, T3, T4	N/A	-2.65796	4.52e-10
chr1p32-p31	JUN	down	16432078	Ta, T1 VS T2, T3, T4	N/A	-4.23078	4.54e-10
chr9q34.2-q34.3	COL5A1	down	16432078	Ta, T1 VS T2, T3, T4	N/A	-4.04981	4.58e-10
chr1p12	SLC16A1	down	16432078	Ta, T1 VS T2, T3, T4	N/A	-2.54317	4.67e-10
chr2p21	CYP1B1	down	16432078	Ta, T1 VS T2, T3, T4	N/A	-4.88582	4.72e-10
chr4q35	PDLIM3	down	16432078	Ta, T1 VS T2, T3, T4	N/A	-5.12979	4.77e-10
chr9q34.2-q34.3	COL5A1	down	16432078	Ta, T1 VS T2, T3, T4	N/A	-3.31315	4.8e-10
chr3p21.3	VILL	up	16432078	Ta, T1 VS T2, T3, T4	N/A	4.36341	4.87e-10
chr20q12	TGM2	down	16432078	Ta, T1 VS T2, T3, T4	N/A	-3.36484	5e-10
chr8p22	CTSB	down	16432078	Ta, T1 VS T2, T3, T4	N/A	-2.30757	5.27e-10
chrxq21.2	POF1B	up	16432078	Ta, T1 VS T2, T3, T4	N/A	3.41817	5.37e-10
chr1q21	ACP6	up	16432078	Ta, T1 VS T2, T3, T4	N/A	2.37662	5.69e-10
chr12q13	ERBB3	up	16432078	Ta, T1 VS T2, T3, T4	N/A	3.43832	5.7e-10
chr4q34-q35	HPGD	up	16432078	Ta, T1 VS T2, T3, T4	N/A	9.3925	5.79e-10
chr5q33.3-q34	FABP6	up	16432078	Ta, T1 VS T2, T3, T4	N/A	11.8195	5.8e-10
chr12p13.33	MDS028	up	16432078	Ta, T1 VS T2, T3, T4	N/A	2.95379	6.01e-10
chr14q21-q24	HIF1A	down	16432078	Ta, T1 VS T2, T3, T4	N/A	-1.9464	6.14e-10
chr16p13.3	LOC283874	up	16432078	Ta, T1 VS T2, T3, T4	N/A	3.32395	6.42e-10
chrxq12	OPHN1	down	16432078	Ta, T1 VS T2, T3, T4	N/A	-1.80915	6.48e-10
chr4p16.3	SPON2	down	16432078	Ta, T1 VS T2, T3, T4	N/A	-2.09029	6.49e-10
chr6q21-q22	COL10A1	down	16432078	Ta, T1 VS T2, T3, T4	N/A	-6.53532	6.51e-10
chr6q23.1	CTGF	down	16432078	Ta, T1 VS T2, T3, T4	N/A	-5.45572	6.52e-10
chr1p36.13-p36.12	ID3	up	16432078	Ta, T1 VS T2, T3, T4	N/A	3.18895	6.88e-10
chr3q21-q22	PCCB	up	16432078	Ta, T1 VS T2, T3, T4	N/A	1.72968	6.96e-10
chr6q22	SART2	down	16432078	Ta, T1 VS T2, T3, T4	N/A	-4.03168	7.01e-10
chr1q23.3	OLFML2B	down	16432078	Ta, T1 VS T2, T3, T4	N/A	-2.70923	7.02e-10
