# Supplementary material for: Protein Interactome of Muscle Invasive Bladder Cancer
Source: PLoS One. 2015 Jan 8;10(1):e0116404. doi: 10.1371/journal.pone.0116404 (PMC4287622; doi:10.1371/journal.pone.0116404)
Supplement: S6 Table — Provided are miRNA targets pertaining to the muscle-invasive phenotype (T2–T4) of bladder carcinoma from transcriptomics studies (inculsion criteria of >50 molecules in the study), together with expression levels and PubMed identifiers. (XLS) [file pone.0116404.s006.xls]

## Sheet: Significant miR targets
Table S6. Differentially expressed miRNA targets in bladder invasive cancer. Redundant gene symbols were targetted from several miRNAs.
Bca-invasive associated miRNA	Gene ID	Gene symbol	Regulation of miRNA	PubMed	Comparison			mRNA regulations	Fold Change	p-value
hsa-let-7b	8091	HMGA2	up	22140553	T1 VS T2,T3,T4			up	1.2008	2.15e-10
hsa-let-7b	997	CDC34	up	22140553	T1 VS T2,T3,T4			up	1.2008	2.15e-10
hsa-let-7b	993	CDC25A	up	22140553	T1 VS T2,T3,T4			up	1.2008	2.15e-10
hsa-let-7b	595	CCND1	up	22140553	T1 VS T2,T3,T4			up	1.2008	2.15e-10
hsa-let-7b	605	BCL7A	up	22140553	T1 VS T2,T3,T4			up	1.2008	2.15e-10
hsa-let-7c	8091	HMGA2	down	22140553	T1 VS T2,T3,T4			up	1.2008	2.15e-10
hsa-let-7c	7046	TGFBR1	down	22140553	T1 VS T2,T3,T4			down	-1.7722	0
hsa-miR-100	2261	FGFR3	down	22140553; 24476821	N VS T2,T3,T4			up	-1.7722	0
hsa-miR-106b	1869	E2F1	up	22140553	T1 VS T2,T3,T4			up	-1.70025	0
hsa-miR-106b	1026	CDKN1A	up	22140553	T1 VS T2,T3,T4			up	1.92713	1.19e-11
hsa-miR-106b	5728	PTEN	up	22140553	T1 VS T2,T3,T4			up	1.92713	1.19e-11
hsa-miR-106b	83737	ITCH	up	22140553	T1 VS T2,T3,T4			up	1.92713	1.19e-11
hsa-miR-125b	90427	BMF	down	24476821	N VS T2,T3,T4			up	1.92713	1.19e-11
hsa-miR-125b	23492	CBX7	down	24476821	N VS T2,T3,T4			down	-2.3224	0
hsa-miR-125b	8879	SGPL1	down	24476821	N VS T2,T3,T4			down	-2.3224	0
hsa-miR-125b	23405	DICER1	down	24476821	N VS T2,T3,T4			up	-2.3224	0
hsa-miR-133b	4170	MCL1	down	19654003; 23169479	N VS T2,T3,T4 & Ta,T1 VS T2,T3,T4			up	-2.3224	0
hsa-miR-133b	3480	IGF1R	down	19695767; 23169479	N VS T2,T3,T4 & Ta,T1 VS T2,T3,T4			down	-3.66821	4.81e-06
hsa-miR-133b	3757	KCNH2	down	17344217; 23169479	N VS T2,T3,T4 & Ta,T1 VS T2,T3,T4			up	2.54486	0
hsa-miR-133b	2260	FGFR1	down	23296701; 23169479	N VS T2,T3,T4 & Ta,T1 VS T2,T3,T4			up	2.54486	0
hsa-miR-133b	1956	EGFR	down	22883469; 23169479	N VS T2,T3,T4 & Ta,T1 VS T2,T3,T4			up	2.54486	0
hsa-miR-133b	4233	MET	down	20505319; 23169479	N VS T2,T3,T4 & Ta,T1 VS T2,T3,T4			up	2.54486	0
hsa-miR-133b	610	HCN2	down	18458081; 23169479	N VS T2,T3,T4 & Ta,T1 VS T2,T3,T4			up	-2.23501	0
hsa-miR-133b	58155	PTBP2	down	17210790; 23169479	N VS T2,T3,T4 & Ta,T1 VS T2,T3,T4			up	-2.23501	0
hsa-miR-133b	58155	PTBP2	down	22140553; 23169479	N VS T2,T3,T4 & Ta,T1 VS T2,T3,T4			up	-2.23501	0
hsa-miR-141	6416	MAP2K4	up	22140553	T1 VS T2,T3,T4			up	-2.23501	0
hsa-miR-141	7042	TGFB2	up	22140553	T1 VS T2,T3,T4			down	-2.23501	0
hsa-miR-141	6421	SFPQ	up	22140553	T1 VS T2,T3,T4			down	1.03542	1.3e-12
hsa-miR-141	8314	BAP1	up	22140553	T1 VS T2,T3,T4			up	1.03542	1.3e-12
hsa-miR-145	6242	RTKN	down	24476821; 23169479	N VS T2,T3,T4 & Ta,T1 VS T2,T3,T4			up	1.03542	1.3e-12
hsa-miR-145	5530	PPP3CA	down	24476821; 23169479	N VS T2,T3,T4 & Ta,T1 VS T2,T3,T4			up	1.03542	1.3e-12
hsa-miR-145	5921	RASA1	down	24476821; 23169479	N VS T2,T3,T4 & Ta,T1 VS T2,T3,T4			up	1.03542	1.3e-12
hsa-miR-145	64854	USP46	down	24476821; 23169479	N VS T2,T3,T4 & Ta,T1 VS T2,T3,T4			down	1.03542	1.3e-12
hsa-miR-145	23219	FBXO28	down	24476821; 23169479	N VS T2,T3,T4 & Ta,T1 VS T2,T3,T4			up	1.03542	1.3e-12
hsa-miR-155	571	BACH1	up	22140553	T1 VS T2,T3,T4			down	1.8284	3.45e-12
hsa-miR-155	9641	IKBKE	up	22140553	T1 VS T2,T3,T4			up	1.8284	3.45e-12
hsa-miR-155	8651	SOCS1	up	22140553	T1 VS T2,T3,T4			down	1.8284	3.45e-12
hsa-miR-155	1051	CEBPB	up	22140553	T1 VS T2,T3,T4			up	1.8284	3.45e-12
hsa-miR-155	4204	MECP2	up	22140553	T1 VS T2,T3,T4			up	1.8284	3.45e-12
hsa-miR-155	4211	MEIS1	up	22140553	T1 VS T2,T3,T4			up	1.24593	0
hsa-miR-155	94241	TP53INP1	up	22140553	T1 VS T2,T3,T4			down	1.24593	0
hsa-miR-15a	27250	PDCD4	up	22140553	T1 VS T2,T3,T4			up	1.24593	0
hsa-miR-15a	595	CCND1	up	22140553	T1 VS T2,T3,T4			up	1.24593	0
hsa-miR-15a	89780	WNT3A	up	22140553	T1 VS T2,T3,T4			down	1.96693	3.75e-13
hsa-miR-15a	9988	DMTF1	up	22140553	T1 VS T2,T3,T4			up	1.96693	3.75e-13
hsa-miR-15a	10121	ACTR1A	up	22140553	T1 VS T2,T3,T4			down	1.96693	3.75e-13
hsa-miR-181a	5324	PLAG1	up	22140553	T1 VS T2,T3,T4			up	1.96693	3.75e-13
hsa-miR-181a	3207	HOXA11	up	22140553	T1 VS T2,T3,T4			up	1.96693	3.75e-13
hsa-miR-181a	2099	ESR1	up	22140553	T1 VS T2,T3,T4			up	3.80972	4.64e-11
hsa-miR-181a	51701	NLK	up	22140553	T1 VS T2,T3,T4			up	3.80972	4.64e-11
hsa-miR-181b	2891	GRIA2	up	22140553	T1 VS T2,T3,T4			up	3.80972	4.64e-11
hsa-miR-181b	5324	PLAG1	up	22140553	T1 VS T2,T3,T4			up	3.80972	4.64e-11
hsa-miR-181b	2627	GATA6	up	22140553	T1 VS T2,T3,T4			up	-1.56917	9.03e-227
hsa-miR-181b	2099	ESR1	up	22140553	T1 VS T2,T3,T4			up	-1.56917	9.03e-227
hsa-miR-181b	51701	NLK	up	22140553	T1 VS T2,T3,T4			up	2.19821	2.26e-12
hsa-miR-182	112	ADCY6	up	22140553; 23169479	N VS T2,T3,T4 & Ta,T1 VS T2,T3,T4			up	2.24926	3.52e-13
hsa-miR-182	4286	MITF	up	22140553; 23169479	N VS T2,T3,T4 & Ta,T1 VS T2,T3,T4			up	2.24926	3.52e-13
hsa-miR-182	5916	RARG	up	22140553; 23169479	N VS T2,T3,T4 & Ta,T1 VS T2,T3,T4			up	2.24926	3.52e-13
hsa-miR-182	3480	IGF1R	up	22140553; 23169479	N VS T2,T3,T4 & Ta,T1 VS T2,T3,T4			down	2.24926	3.52e-13
hsa-miR-195	595	CCND1	down	22140553	T1 VS T2,T3,T4			up	2.24926	3.52e-13
hsa-miR-195	1871	E2F3	down	22140553	T1 VS T2,T3,T4			up	2.24926	3.52e-13
hsa-miR-196a	3224	HOXC8	up	22140553	T1 VS T2,T3,T4			up	2.09675	7.93e-14
hsa-miR-19a	5728	PTEN	up	22140553; 22361633; 21388952	Ta, T1 VS T2+			up	2.09675	7.93e-14
hsa-miR-19a	595	CCND1	up	22140553; 22361633; 21388952	Ta, T1 VS T2+			up	2.09675	7.93e-14
hsa-miR-19a	7057	THBS1	up	22140553; 22361633; 21388952	Ta, T1 VS T2+			down	-3.37283	0
hsa-miR-19a	10018	BCL2L11	up	22140553; 22361633; 21388952	Ta, T1 VS T2+			up	-3.37283	0
hsa-miR-19a	6310	ATXN1	up	22140553; 22361633; 21388952	Ta, T1 VS T2+			down	-3.37283	0
hsa-miR-19a	2066	ERBB4	up	22140553; 22361633; 21388952	Ta, T1 VS T2+			up	-3.37283	0
hsa-miR-19a	659	BMPR2	up	22140553; 22361633; 21388952	Ta, T1 VS T2+			down	-3.37283	0
hsa-miR-19a	8651	SOCS1	up	22140553; 22361633; 21388952	Ta, T1 VS T2+			down	-3.37283	0
hsa-miR-19a	2099	ESR1	up	22140553; 22361633; 21388952	Ta, T1 VS T2+			up	-3.37283	0
hsa-miR-19a	1490	CTGF	up	22140553; 22361633; 21388952	Ta, T1 VS T2+			up	-3.37283	0
hsa-miR-19b	8651	SOCS1	up	22140553	T1 VS T2,T3,T4			down	-3.37283	0
hsa-miR-19b	2099	ESR1	up	22140553	T1 VS T2,T3,T4			up	-3.37283	0
hsa-miR-19b	1490	CTGF	up	22140553	T1 VS T2,T3,T4			up	-3.37283	0
hsa-miR-1	27230	SERP1	down	22140553	T1 VS T2,T3,T4			down	-3.37283	0
hsa-miR-1	57645	POGK	down	22140553	T1 VS T2,T3,T4			up	-3.37283	0
hsa-miR-1	627	BDNF	down	22140553	T1 VS T2,T3,T4			down	-3.37283	0
hsa-miR-1	23531	MMD	down	22140553	T1 VS T2,T3,T4			up	-3.37283	0
hsa-miR-1	377	ARF3	down	22140553	T1 VS T2,T3,T4			up	-3.37283	0
hsa-miR-1	23214	XPO6	down	22140553	T1 VS T2,T3,T4			down	-3.37283	0
hsa-miR-1	9759	HDAC4	down	22140553	T1 VS T2,T3,T4			up	-3.37283	0
hsa-miR-1	2697	GJA1	down	22140553	T1 VS T2,T3,T4			up	-3.37283	0
hsa-miR-1	3927	LASP1	down	22140553	T1 VS T2,T3,T4			up	-3.37283	0
hsa-miR-1	4233	MET	down	22140553	T1 VS T2,T3,T4			up	-3.37283	0
hsa-miR-1	10090	UST	down	22140553	T1 VS T2,T3,T4			down	-3.37283	0
hsa-miR-1	10487	CAP1	down	22140553	T1 VS T2,T3,T4			up	-3.37283	0
hsa-miR-1	1655	DDX5	down	22140553	T1 VS T2,T3,T4			up	-3.37283	0
hsa-miR-1	7078	TIMP3	down	22140553	T1 VS T2,T3,T4			down	-3.37283	0
hsa-miR-1	1665	DHX15	down	22140553	T1 VS T2,T3,T4			up	-3.37283	0
hsa-miR-1	23321	TRIM2	down	22140553	T1 VS T2,T3,T4			down	-3.37283	0
hsa-miR-1	9464	HAND2	down	22140553	T1 VS T2,T3,T4			up	-3.37283	0
hsa-miR-1	27250	PDCD4	down	22140553	T1 VS T2,T3,T4			up	-3.37283	0
hsa-miR-1	103	ADAR	down	22140553	T1 VS T2,T3,T4			up	-3.37283	0
hsa-miR-1	114881	OSBPL7	down	22140553	T1 VS T2,T3,T4			up	-3.37283	0
hsa-miR-1	27095	TRAPPC3	down	22140553	T1 VS T2,T3,T4			down	-3.37283	0
hsa-miR-1	3021	H3F3B	down	22140553	T1 VS T2,T3,T4			up	-3.37283	0
hsa-miR-1	1182	CLCN3	down	22140553	T1 VS T2,T3,T4			up	2.39473	6.07e-12
hsa-miR-1	132789	GNPDA2	down	22140553	T1 VS T2,T3,T4			up	2.20593	5.08e-10
hsa-miR-1	1266	CNN3	down	22140553	T1 VS T2,T3,T4			up	2.20593	5.08e-10
hsa-miR-1	372	ARCN1	down	22140553	T1 VS T2,T3,T4			up	2.44204	9.06e-12
hsa-miR-1	526	ATP6V1B2	down	22140553	T1 VS T2,T3,T4			up	2.44204	9.06e-12
hsa-miR-1	51444	RNF138	down	22140553	T1 VS T2,T3,T4			up	1.97461	0
hsa-miR-1	10904	BLCAP	down	22140553	T1 VS T2,T3,T4			down	3.66036	2.4e-13
hsa-miR-1	55327	LIN7C	down	22140553	T1 VS T2,T3,T4			up	1.61624	5.04e-09
hsa-miR-1	57580	PREX1	down	22140553	T1 VS T2,T3,T4			up	1.61624	5.04e-09
hsa-miR-1	27436	EML4	down	22140553	T1 VS T2,T3,T4			up	1.61624	5.04e-09
hsa-miR-1	10608	MXD4	down	22140553	T1 VS T2,T3,T4			up	1.61624	5.04e-09
hsa-miR-200a	8314	BAP1	up	22140553; 24476821	T1 VS T2,T3,T4			up	1.61624	5.04e-09
hsa-miR-200c	8314	BAP1	up	22140553; 21464941	T1 VS T2,T3,T4			up	1.61624	5.04e-09
hsa-miR-200c	23414	ZFPM2	up	22140553; 21464941	T1 VS T2,T3,T4			down	1.61624	5.04e-09
hsa-miR-203	25	ABL1	up	22140553	T1 VS T2,T3,T4			down	1.61624	5.04e-09
hsa-miR-203	9021	SOCS3	up	22140553	T1 VS T2,T3,T4			down	1.61624	5.04e-09
hsa-miR-205	2065	ERBB3	up	22140553	T1 VS T2,T3,T4			up	1.61624	5.04e-09
hsa-miR-210	1944	EFNA3	up	22140553	T1 VS T2,T3,T4			up	1.22035	3.3e-13
hsa-miR-21	6102	RP2	up	22140553	T1 VS T2,T3,T4			up	1.22035	3.3e-13
hsa-miR-21	7078	TIMP3	up	22140553	T1 VS T2,T3,T4			down	1.20473	0
hsa-miR-21	993	CDC25A	up	22140553	T1 VS T2,T3,T4			up	1.07715	4.71e-12
hsa-miR-21	4781	NFIB	up	22140553	T1 VS T2,T3,T4			up	1.06729	3.23e-11
hsa-miR-21	7832	BTG2	up	22140553	T1 VS T2,T3,T4			down	1.06729	3.23e-11
hsa-miR-21	8434	RECK	up	22140553	T1 VS T2,T3,T4			up	1.06729	3.23e-11
hsa-miR-21	182	JAG1	up	22140553	T1 VS T2,T3,T4			up	1.06729	3.23e-11
hsa-miR-21	27250	PDCD4	up	22140553	T1 VS T2,T3,T4			up	1.06729	3.23e-11
hsa-miR-21	6660	SOX5	up	22140553	T1 VS T2,T3,T4			down	1.26586	1.63e-10
hsa-miR-21	10125	RASGRP1	up	22140553	T1 VS T2,T3,T4			up	1.26747	0
hsa-miR-223	4005	LMO2	up	22140553	T1 VS T2,T3,T4			up	1.90658	4.18e-13
hsa-miR-24	91	ACVR1B	up	22140553	T1 VS T2,T3,T4			up	1.90658	4.18e-13
hsa-miR-25	6416	MAP2K4	up	22140553	T1 VS T2,T3,T4			up	1.90658	4.18e-13
hsa-miR-27a	5245	PHB	up	22140553	T1 VS T2,T3,T4			up	1.90658	4.18e-13
hsa-miR-27a	861	RUNX1	up	22140553	T1 VS T2,T3,T4			up	1.90658	4.18e-13
hsa-miR-27a	4661	MYT1	up	22140553	T1 VS T2,T3,T4			up	1.90658	4.18e-13
hsa-miR-27a	65986	ZBTB10	up	22140553	T1 VS T2,T3,T4			down	1.90658	4.18e-13
hsa-miR-27a	6667	SP1	up	22140553	T1 VS T2,T3,T4			down	1.90658	4.18e-13
hsa-miR-30d	2771	GNAI2	up	22140553	T1 VS T2,T3,T4			up	1.90658	4.18e-13
hsa-miR-30e	7329	UBE2I	up	22140553	T1 VS T2,T3,T4			down	3.57156	9.02e-06
hsa-miR-34a	28514	DLL1	up	22140553	T1 VS T2,T3,T4			up	3.19765	6.52e-13
hsa-miR-34a	4851	NOTCH1	up	22140553	T1 VS T2,T3,T4			up	3.19765	6.52e-13
hsa-miR-34a	4233	MET	up	22140553	T1 VS T2,T3,T4			up	3.19765	6.52e-13
hsa-miR-34a	4853	NOTCH2	up	22140553	T1 VS T2,T3,T4			up	1.69132	3.22e-11
hsa-miR-34a	182	JAG1	up	22140553	T1 VS T2,T3,T4			up	1.69132	3.22e-11
hsa-miR-34a	1871	E2F3	up	22140553	T1 VS T2,T3,T4			up	1.69132	3.22e-11
hsa-miR-34a	595	CCND1	up	22140553	T1 VS T2,T3,T4			up	4.07774	3.38e-12
hsa-miR-7	8660	IRS2	up	22140553	T1 VS T2,T3,T4			up	4.07774	3.38e-12
hsa-miR-7	5894	RAF1	up	22140553	T1 VS T2,T3,T4			up	4.07774	3.38e-12
hsa-miR-93	1869	E2F1	up	22140553	T1 VS T2,T3,T4			up	4.07774	3.38e-12
hsa-miR-93	1026	CDKN1A	up	22140553	T1 VS T2,T3,T4			up	4.07774	3.38e-12
hsa-miR-93	11334	TUSC2	up	22140553	T1 VS T2,T3,T4			down	-2.18535	0
hsa-miR-96	112	ADCY6	up	22140553; 21464941	T1 VS T2,T3,T4			up	-1.7722	0
hsa-miR-96	4286	MITF	up	22140553; 21464941	T1 VS T2,T3,T4			up	-1.70025	0
hsa-miR-96	3667	IRS1	up	22140553; 21464941	T1 VS T2,T3,T4			up	1.57445	0
hsa-miR-96	25924	MYRIP	up	22140553; 21464941	T1 VS T2,T3,T4			up	1.57445	0
hsa-miR-96	1952	CELSR2	up	22140553; 21464941	T1 VS T2,T3,T4			up	1.57445	0
hsa-miR-99a	2261	FGFR3	down	22140553; 24476821	T1 VS T2,T3,T4			up	1.57445	0
hsa-let-7c	131405	TRIM71	down	22140553	T1 VS T2,T3,T4			down	1.57445	0
hsa-miR-100	3480	IGF1R	down	22140553	T1 VS T2,T3,T4			down	1.57445	0
hsa-miR-106a	861	RUNX1	up	22140553	T1 VS T2,T3,T4			up	1.57445	0
hsa-miR-106a	57144	PAK7	up	22140553	T1 VS T2,T3,T4			up	2.63841	0
hsa-miR-106a	51742	ARID4B	up	22140553	T1 VS T2,T3,T4			down	2.63841	0
hsa-miR-106a	5728	PTEN	up	22140553	T1 VS T2,T3,T4			up	-1.9988	1.76e-06
hsa-miR-106a	1026	CDKN1A	up	22140553	T1 VS T2,T3,T4			up	-1.9988	1.76e-06
hsa-miR-106a	5925	RB1	up	22140553	T1 VS T2,T3,T4			up	-1.9988	1.76e-06
hsa-miR-10a	3198	HOXA1	up	22140553	T1 VS T2,T3,T4			up	-1.9988	1.76e-06
hsa-miR-10a	7392	USF2	up	22140553	T1 VS T2,T3,T4			down	-1.9988	1.76e-06
hsa-miR-124	7003	TEAD1	down	22140553	T1 VS T2,T3,T4			down	-1.9988	1.76e-06
hsa-miR-124	8763	CD164	down	22140553	T1 VS T2,T3,T4			up	-1.9988	1.76e-06
hsa-miR-124	84061	MAGT1	down	22140553	T1 VS T2,T3,T4			up	-1.9988	1.76e-06
hsa-miR-124	2070	EYA4	down	22140553	T1 VS T2,T3,T4			up	-1.9988	1.76e-06
hsa-miR-124	5782	PTPN12	down	22140553	T1 VS T2,T3,T4			up	-1.9988	1.76e-06
hsa-miR-124	2683	B4GALT1	down	22140553	T1 VS T2,T3,T4			up	-1.9988	1.76e-06
hsa-miR-124	391	RHOG	down	22140553	T1 VS T2,T3,T4			up	-1.9988	1.76e-06
hsa-miR-124	27230	SERP1	down	22140553	T1 VS T2,T3,T4			down	-1.9988	1.76e-06
hsa-miR-124	4651	MYO10	down	22140553	T1 VS T2,T3,T4			up	-1.9988	1.76e-06
hsa-miR-124	9341	VAMP3	down	22140553	T1 VS T2,T3,T4			down	-1.9988	1.76e-06
hsa-miR-124	4772	NFATC1	down	22140553	T1 VS T2,T3,T4			up	-1.9988	1.76e-06
hsa-miR-124	58190	CTDSP1	down	22140553	T1 VS T2,T3,T4			up	-1.9988	1.76e-06
hsa-miR-124	60481	ELOVL5	down	22140553	T1 VS T2,T3,T4			up	-1.9988	1.76e-06
hsa-miR-124	1432	MAPK14	down	22140553	T1 VS T2,T3,T4			up	-1.9988	1.76e-06
hsa-miR-124	11261	CHP	down	22140553	T1 VS T2,T3,T4			up	-1.9988	1.76e-06
hsa-miR-124	55227	LRRC1	down	22140553	T1 VS T2,T3,T4			up	-1.9988	1.76e-06
hsa-miR-124	5587	PRKD1	down	22140553	T1 VS T2,T3,T4			up	-1.9988	1.76e-06
hsa-miR-124	3915	LAMC1	down	22140553	T1 VS T2,T3,T4			up	-1.9988	1.76e-06
hsa-miR-124	10424	PGRMC2	down	22140553	T1 VS T2,T3,T4			up	-1.9988	1.76e-06
hsa-miR-124	22856	CHSY1	down	22140553	T1 VS T2,T3,T4			up	-1.9988	1.76e-06
hsa-miR-124	2004	ELK3	down	22140553	T1 VS T2,T3,T4			up	-1.9988	1.76e-06
hsa-miR-124	117584	RFFL	down	22140553	T1 VS T2,T3,T4			up	-1.9988	1.76e-06
hsa-miR-124	6667	SP1	down	22140553	T1 VS T2,T3,T4			down	-1.9988	1.76e-06
hsa-miR-124	9060	PAPSS2	down	22140553	T1 VS T2,T3,T4			up	-1.9988	1.76e-06
hsa-miR-124	6566	SLC16A1	down	22140553	T1 VS T2,T3,T4			down	-1.9988	1.76e-06
hsa-miR-124	26258	PLDN	down	22140553	T1 VS T2,T3,T4			up	-1.9988	1.76e-06
hsa-miR-124	79073	TMEM109	down	22140553	T1 VS T2,T3,T4			down	-1.9988	1.76e-06
hsa-miR-124	114882	OSBPL8	down	22140553	T1 VS T2,T3,T4			up	-1.9988	1.76e-06
hsa-miR-124	83593	RASSF5	down	22140553	T1 VS T2,T3,T4			up	-1.9988	1.76e-06
hsa-miR-124	26147	PHF19	down	22140553	T1 VS T2,T3,T4			up	-1.9988	1.76e-06
hsa-miR-124	84923	FAM104A	down	22140553	T1 VS T2,T3,T4			up	-1.9988	1.76e-06
hsa-miR-124	140578	CHODL	down	22140553	T1 VS T2,T3,T4			up	-1.9988	1.76e-06
hsa-miR-124	857	CAV1	down	22140553	T1 VS T2,T3,T4			up	-1.9988	1.76e-06
hsa-miR-124	10106	CTDSP2	down	22140553	T1 VS T2,T3,T4			up	-1.9988	1.76e-06
hsa-miR-124	6836	SURF4	down	22140553	T1 VS T2,T3,T4			down	-1.9988	1.76e-06
hsa-miR-124	2773	GNAI3	down	22140553	T1 VS T2,T3,T4			up	-1.9988	1.76e-06
hsa-miR-124	148867	SLC30A7	down	22140553	T1 VS T2,T3,T4			down	-1.9988	1.76e-06
hsa-miR-124	5916	RARG	down	22140553	T1 VS T2,T3,T4			up	-1.9988	1.76e-06
hsa-miR-124	57048	PLSCR3	down	22140553	T1 VS T2,T3,T4			up	-1.9988	1.76e-06
hsa-miR-124	6894	TARBP1	down	22140553	T1 VS T2,T3,T4			down	-1.9988	1.76e-06
hsa-miR-124	5725	PTBP1	down	22140553	T1 VS T2,T3,T4			up	-1.9988	1.76e-06
hsa-miR-124	8826	IQGAP1	down	22140553	T1 VS T2,T3,T4			up	-1.9988	1.76e-06
hsa-miR-124	9516	LITAF	down	22140553	T1 VS T2,T3,T4			up	-1.9988	1.76e-06
hsa-miR-124	10848	PPP1R13L	down	22140553	T1 VS T2,T3,T4			up	-1.9988	1.76e-06
hsa-miR-124	1718	DHCR24	down	22140553	T1 VS T2,T3,T4			up	-1.9988	1.76e-06
hsa-miR-124	4090	SMAD5	down	22140553	T1 VS T2,T3,T4			down	-1.9988	1.76e-06
hsa-miR-124	51099	ABHD5	down	22140553	T1 VS T2,T3,T4			up	-1.9988	1.76e-06
hsa-miR-124	754	PTTG1IP	down	22140553	T1 VS T2,T3,T4			up	-1.9988	1.76e-06
hsa-miR-124	54956	PARP16	down	22140553	T1 VS T2,T3,T4			up	-1.9988	1.76e-06
hsa-miR-124	29956	LASS2	down	22140553	T1 VS T2,T3,T4			up	-1.9988	1.76e-06
hsa-miR-124	92714	ARRDC1	down	22140553	T1 VS T2,T3,T4			up	-1.9988	1.76e-06
hsa-miR-124	56935	C11orf75	down	22140553	T1 VS T2,T3,T4			up	-1.9988	1.76e-06
hsa-miR-124	84196	USP48	down	22140553	T1 VS T2,T3,T4			down	-1.9988	1.76e-06
hsa-miR-124	5937	RBMS1	down	22140553	T1 VS T2,T3,T4			up	-1.9988	1.76e-06
hsa-miR-124	157506	RDH10	down	22140553	T1 VS T2,T3,T4			up	-1.9988	1.76e-06
hsa-miR-124	84079	ANKRD27	down	22140553	T1 VS T2,T3,T4			down	-1.9988	1.76e-06
hsa-miR-124	10622	POLR3G	down	22140553	T1 VS T2,T3,T4			up	-1.9988	1.76e-06
hsa-miR-124	26503	SLC17A5	down	22140553	T1 VS T2,T3,T4			down	-1.9988	1.76e-06
hsa-miR-124	204	AK2	down	22140553	T1 VS T2,T3,T4			up	-1.9988	1.76e-06
hsa-miR-124	10040	TOM1L1	down	22140553	T1 VS T2,T3,T4			down	-1.9988	1.76e-06
hsa-miR-124	8801	SUCLG2	down	22140553	T1 VS T2,T3,T4			down	-1.9988	1.76e-06
hsa-miR-124	90488	C12orf23	down	22140553	T1 VS T2,T3,T4			down	-1.9988	1.76e-06
hsa-miR-124	220323	OAF	down	22140553	T1 VS T2,T3,T4			up	-1.9988	1.76e-06
hsa-miR-124	121260	SLC15A4	down	22140553	T1 VS T2,T3,T4			down	-1.9988	1.76e-06
hsa-miR-124	55048	VPS37C	down	22140553	T1 VS T2,T3,T4			down	-1.9988	1.76e-06
hsa-miR-124	5228	PGF	down	22140553	T1 VS T2,T3,T4			up	-1.9988	1.76e-06
hsa-miR-124	152789	JAKMIP1	down	22140553	T1 VS T2,T3,T4			up	-1.9988	1.76e-06
hsa-miR-124	27236	ARFIP1	down	22140553	T1 VS T2,T3,T4			up	-1.9988	1.76e-06
hsa-miR-124	115548	FCHO2	down	22140553	T1 VS T2,T3,T4			up	-1.9988	1.76e-06
hsa-miR-124	8555	CDC14B	down	22140553	T1 VS T2,T3,T4			up	-1.9988	1.76e-06
hsa-miR-124	55225	RAVER2	down	22140553	T1 VS T2,T3,T4			up	-1.9988	1.76e-06
hsa-miR-124	29128	UHRF1	down	22140553	T1 VS T2,T3,T4			down	-1.9988	1.76e-06
hsa-miR-124	57140	RNPEPL1	down	22140553	T1 VS T2,T3,T4			up	-1.9988	1.76e-06
hsa-miR-124	50848	F11R	down	22140553	T1 VS T2,T3,T4			up	-1.9988	1.76e-06
hsa-miR-124	8992	ATP6V0E1	down	22140553	T1 VS T2,T3,T4			down	-1.9988	1.76e-06
hsa-miR-124	26119	LDLRAP1	down	22140553	T1 VS T2,T3,T4			up	-1.9988	1.76e-06
hsa-miR-124	9107	MTMR6	down	22140553	T1 VS T2,T3,T4			up	-1.9988	1.76e-06
hsa-miR-124	8985	PLOD3	down	22140553	T1 VS T2,T3,T4			up	-1.9988	1.76e-06
hsa-miR-124	1785	DNM2	down	22140553	T1 VS T2,T3,T4			up	-1.9988	1.76e-06
hsa-miR-124	6584	SLC22A5	down	22140553	T1 VS T2,T3,T4			down	-1.9988	1.76e-06
hsa-miR-124	5236	PGM1	down	22140553	T1 VS T2,T3,T4			up	-1.9988	1.76e-06
hsa-miR-124	10553	HTATIP2	down	22140553	T1 VS T2,T3,T4			up	-1.9988	1.76e-06
hsa-miR-124	10634	GAS2L1	down	22140553	T1 VS T2,T3,T4			up	-1.9988	1.76e-06
hsa-miR-124	5355	PLP2	down	22140553	T1 VS T2,T3,T4			up	-1.9988	1.76e-06
hsa-miR-124	79152	FA2H	down	22140553	T1 VS T2,T3,T4			up	-1.9988	1.76e-06
hsa-miR-124	79850	FAM57A	down	22140553	T1 VS T2,T3,T4			up	-1.9988	1.76e-06
hsa-miR-124	57491	AHRR	down	22140553	T1 VS T2,T3,T4			down	-1.9988	1.76e-06
hsa-miR-124	84617	TUBB6	down	22140553	T1 VS T2,T3,T4			down	-1.9988	1.76e-06
hsa-miR-124	1019	CDK4	down	22140553	T1 VS T2,T3,T4			up	-1.9988	1.76e-06
hsa-miR-124	223	ALDH9A1	down	22140553	T1 VS T2,T3,T4			down	-2.3224	0
hsa-miR-124	9414	TJP2	down	22140553	T1 VS T2,T3,T4			down	-2.26013	0.000135284
hsa-miR-124	5420	PODXL	down	22140553	T1 VS T2,T3,T4			up	-2.26013	0.000135284
hsa-miR-125b	9705	ST18	down	22140553; 24476821	N VS T2,T3,T4			down	-2.26013	0.000135284
hsa-miR-129-5p	6659	SOX4	down	22140553; 19487295	T1 VS T2,T3,T4			down	-2.26013	0.000135284
hsa-miR-129-5p	23261	CAMTA1	down	22140553	T1 VS T2,T3,T4			down	-2.26013	0.000135284
hsa-miR-129-5p	2120	ETV6	down	22140553	T1 VS T2,T3,T4			up	-2.26013	0.000135284
hsa-miR-129-5p	2589	GALNT1	down	22140553; 19487295	T1 VS T2,T3,T4			up	-2.26013	0.000135284
hsa-miR-129-5p	659	BMPR2	down	22140553	T1 VS T2,T3,T4			down	-2.26013	0.000135284
hsa-miR-129-5p	80829	ZFP91	down	22140553	T1 VS T2,T3,T4			down	1.71785	3e-13
hsa-miR-129-5p	3842	TNPO1	down	22140553	T1 VS T2,T3,T4			down	2.54486	0
hsa-miR-129-5p	94241	TP53INP1	down	22140553	T1 VS T2,T3,T4			down	-2.36009	0
hsa-miR-141	5789	PTPRD	up	22140553	T1 VS T2,T3,T4			up	-2.36009	0
hsa-miR-143	3845	KRAS	down	22140553; 23169479; 21464941	N VS T2,T3,T4 & Ta,T1 VS T2,T3,T4			up	-2.36009	0
hsa-miR-143	5598	MAPK7	down	22140553; 23169479; 21464941	N VS T2,T3,T4 & Ta,T1 VS T2,T3,T4			up	-2.36009	0
hsa-miR-143	1788	DNMT3A	down	22140553; 23169479; 21464941	N VS T2,T3,T4 & Ta,T1 VS T2,T3,T4			up	-2.23501	0
hsa-miR-143	64778	FNDC3B	down	22140553; 23169479; 21464941	N VS T2,T3,T4 & Ta,T1 VS T2,T3,T4			up	-2.23501	0
hsa-miR-145	3480	IGF1R	down	22140553; 23169479; 21464941; 24476821	N VS T2,T3,T4 & Ta,T1 VS T2,T3,T4			down	-2.23501	0
hsa-miR-145	865	CBFB	down	22140553; 23169479; 21464941; 24476821	N VS T2,T3,T4 & Ta,T1 VS T2,T3,T4			up	-2.23501	0
hsa-miR-145	10944	C11orf58	down	22140553; 23169479; 21464941; 24476821	N VS T2,T3,T4 & Ta,T1 VS T2,T3,T4			down	-2.23501	0
hsa-miR-145	55246	CCDC25	down	22140553; 23169479; 21464941; 24476821	N VS T2,T3,T4 & Ta,T1 VS T2,T3,T4			down	2.11918	3.88e-11
hsa-miR-145	64746	ACBD3	down	22140553; 23169479; 21464941; 24476821	N VS T2,T3,T4 & Ta,T1 VS T2,T3,T4			up	1.03542	1.3e-12
hsa-miR-146b-5p	7189	TRAF6	up	16885212; 23169479	N VS T2,T3,T4 & Ta,T1 VS T2,T3,T4			down	1.03542	1.3e-12
hsa-miR-146a	7189	TRAF6	up	22140553; 23169479	N VS T2,T3,T4 & Ta,T1 VS T2,T3,T4			down	1.03542	1.3e-12
hsa-miR-155	3720	JARID2	up	22140553	T1 VS T2,T3,T4			up	1.8284	3.45e-12
hsa-miR-155	4087	SMAD2	up	22140553	T1 VS T2,T3,T4			down	1.8284	3.45e-12
hsa-miR-155	23118	TAB2	up	22140553	T1 VS T2,T3,T4			down	1.77611	9.13e-12
hsa-miR-15a	596	BCL2	up	22140553	T1 VS T2,T3,T4			down	1.77611	9.13e-12
hsa-miR-15a	1389	CREBL2	up	22140553	T1 VS T2,T3,T4			up	1.77611	9.13e-12
hsa-miR-17	659	BMPR2	up	22140553; 21464941	T1 VS T2,T3,T4			down	1.77611	9.13e-12
hsa-miR-17	3716	JAK1	up	22140553; 21464941	T1 VS T2,T3,T4			up	1.77611	9.13e-12
hsa-miR-17	595	CCND1	up	22140553; 21464941	T1 VS T2,T3,T4			up	1.77611	9.13e-12
hsa-miR-17	1026	CDKN1A	up	22140553; 21464941	T1 VS T2,T3,T4			up	1.77611	9.13e-12
hsa-miR-17	10018	BCL2L11	up	22140553; 21464941	T1 VS T2,T3,T4			up	1.77611	9.13e-12
hsa-miR-17	5933	RBL1	up	22140553; 21464941	T1 VS T2,T3,T4			up	1.77611	9.13e-12
hsa-miR-17	8202	NCOA3	up	22140553; 21464941	T1 VS T2,T3,T4			up	1.77611	9.13e-12
hsa-miR-17	7251	TSG101	up	22140553; 21464941	T1 VS T2,T3,T4			down	1.77611	9.13e-12
hsa-miR-17	7786	MAP3K12	up	22140553; 21464941	T1 VS T2,T3,T4			up	1.77611	9.13e-12
hsa-miR-17	2549	GAB1	up	22140553; 21464941	T1 VS T2,T3,T4			up	1.24593	0
hsa-miR-17	861	RUNX1	up	22140553; 21464941	T1 VS T2,T3,T4			up	1.24593	0
hsa-miR-17	5601	MAPK9	up	22140553; 21464941	T1 VS T2,T3,T4			up	1.24593	0
hsa-miR-181a	2627	GATA6	up	22140553	T1 VS T2,T3,T4			up	1.96693	3.75e-13
hsa-miR-181a	596	BCL2	up	22140553	T1 VS T2,T3,T4			down	1.19718	3.51e-13
hsa-miR-181a	1045	CDX2	up	22140553	T1 VS T2,T3,T4			up	1.19718	3.51e-13
hsa-miR-181b	1045	CDX2	up	22140553	T1 VS T2,T3,T4			up	1.19718	3.51e-13
hsa-miR-181d	2627	GATA6	up	22140553	T1 VS T2,T3,T4			up	3.3573	1.67e-11
hsa-miR-181d	51701	NLK	up	22140553	T1 VS T2,T3,T4			up	1.95051	4.77e-13
hsa-miR-181d	1045	CDX2	up	22140553	T1 VS T2,T3,T4			up	1.95051	4.77e-13
hsa-miR-183	862	RUNX1T1	up	22140553; 21464941	T1 VS T2,T3,T4			up	2.50698	4.19e-14
hsa-miR-185	10391	CORO2B	up	22140553	T1 VS T2,T3,T4			up	2.50698	4.19e-14
hsa-miR-18a	2099	ESR1	up	22140553; 21388952	T1 VS T2,T3,T4			up	2.50698	4.19e-14
hsa-miR-18a	7057	THBS1	up	22140553; 21388952	T1 VS T2,T3,T4			down	2.19821	2.26e-12
hsa-miR-18a	1490	CTGF	up	22140553; 21388952	T1 VS T2,T3,T4			up	2.24926	3.52e-13
hsa-miR-196a	3204	HOXA7	up	22140553	T1 VS T2,T3,T4			up	2.24926	3.52e-13
hsa-miR-19a	5728	PTEN	up	22140553; 21388952	T1 VS T2,T3,T4			up	2.24926	3.52e-13
hsa-miR-19a	595	CCND1	up	22140553; 21388952	T1 VS T2,T3,T4			up	2.24926	3.52e-13
hsa-miR-19a	7057	THBS1	up	22140553; 21388952	T1 VS T2,T3,T4			down	2.09675	7.93e-14
hsa-miR-19a	10018	BCL2L11	up	22140553; 21388952	T1 VS T2,T3,T4			up	-3.37283	0
hsa-miR-19b	10018	BCL2L11	up	22140553	T1 VS T2,T3,T4			up	-3.37283	0
hsa-miR-1	23446	SLC44A1	down	22140553	T1 VS T2,T3,T4			down	-3.37283	0
hsa-miR-1	3329	HSPD1	down	22140553	T1 VS T2,T3,T4			up	-3.37283	0
hsa-miR-1	3796	KIF2A	down	22140553	T1 VS T2,T3,T4			up	-3.37283	0
hsa-miR-1	8407	TAGLN2	down	22140553	T1 VS T2,T3,T4			down	-3.37283	0
hsa-miR-1	2643	GCH1	down	22140553	T1 VS T2,T3,T4			up	-3.37283	0
hsa-miR-1	126731	C1orf96	down	22140553	T1 VS T2,T3,T4			down	-3.37283	0
hsa-miR-1	2539	G6PD	down	22140553	T1 VS T2,T3,T4			up	-3.37283	0
hsa-miR-1	147463	ANKRD29	down	22140553	T1 VS T2,T3,T4			down	-3.37283	0
hsa-miR-1	23370	ARHGEF18	down	22140553	T1 VS T2,T3,T4			up	-3.37283	0
hsa-miR-1	5292	PIM1	down	22140553	T1 VS T2,T3,T4			up	-3.37283	0
hsa-miR-1	378	ARF4	down	22140553	T1 VS T2,T3,T4			down	2.39473	6.07e-12
hsa-miR-1	4580	MTX1	down	22140553	T1 VS T2,T3,T4			up	2.39473	6.07e-12
hsa-miR-200a	5789	PTPRD	up	22140553	T1 VS T2,T3,T4			up	2.2247	3.8e-11
hsa-miR-200a	1499	CTNNB1	up	24476821; 22140553; 24476821	T1 VS T2,T3,T4			up	2.2247	3.8e-11
hsa-miR-200b	23414	ZFPM2	up	22140553; 23169479; 21464941; 24476821	T1 VS T2,T3,T4			down	2.2247	3.8e-11
hsa-miR-200b	8314	BAP1	up	22140553; 23169479; 21464941; 24476821	T1 VS T2,T3,T4			up	2.2247	3.8e-11
hsa-miR-200b	6935	ZEB1	up	22140553; 23169479; 21464941	T1 VS T2,T3,T4			down	2.20593	5.08e-10
hsa-miR-200b	54206	ERRFI1	up	22140553; 23169479; 21464941; 24476821	T1 VS T2,T3,T4			up	2.20593	5.08e-10
hsa-miR-200c	6935	ZEB1	up	22140553; 21464941	T1 VS T2,T3,T4			down	1.97461	0
hsa-miR-200c	54206	ERRFI1	up	22140553; 21464941	T1 VS T2,T3,T4			up	1.97461	0
hsa-miR-205	5469	MED1	up	22140553	T1 VS T2,T3,T4			up	1.97461	0
hsa-miR-205	7422	VEGFA	up	22140553	T1 VS T2,T3,T4			down	1.71315	0
hsa-miR-205	5581	PRKCE	up	22140553	T1 VS T2,T3,T4			up	1.71315	0
hsa-miR-20a	3576	IL8	up	22140553; 22361633	Ta, T1 VS T2+			up	1.71315	0
hsa-miR-20a	659	BMPR2	up	22140553; 22361633	Ta, T1 VS T2+			down	1.71315	0
hsa-miR-20a	595	CCND1	up	22140553; 22361633	Ta, T1 VS T2+			up	1.71315	0
hsa-miR-20a	7048	TGFBR2	up	22140553; 22361633	Ta, T1 VS T2+			down	1.71315	0
hsa-miR-20a	861	RUNX1	up	22140553; 22361633	Ta, T1 VS T2+			up	1.71315	0
hsa-miR-20a	1869	E2F1	up	22140553; 22361633	Ta, T1 VS T2+			up	1.71315	0
hsa-miR-20a	3716	JAK1	up	22140553; 22361633	Ta, T1 VS T2+			up	1.61624	5.04e-09
hsa-miR-20a	7786	MAP3K12	up	22140553; 22361633	Ta, T1 VS T2+			up	1.61624	5.04e-09
hsa-miR-21	7048	TGFBR2	up	22140553	T1 VS T2,T3,T4			down	1.61624	5.04e-09
hsa-miR-21	4507	MTAP	up	22140553	T1 VS T2,T3,T4			up	1.61624	5.04e-09
hsa-miR-21	5921	RASA1	up	22140553	T1 VS T2,T3,T4			up	1.61624	5.04e-09
hsa-miR-21	113263	GLCCI1	up	22140553	T1 VS T2,T3,T4			up	1.22035	3.3e-13
hsa-miR-223	388	RHOB	up	22140553	T1 VS T2,T3,T4			up	2.46358	4.65e-13
hsa-miR-224	8539	API5	up	22140553	T1 VS T2,T3,T4			up	2.46358	4.65e-13
hsa-miR-224	1173	AP2M1	up	22140553	T1 VS T2,T3,T4			down	1.07774	5.56e-11
hsa-miR-330-3p	1869	E2F1	up	22140553	T1 VS T2,T3,T4			up	1.27985	1.41e-06
hsa-miR-33a	19	ABCA1	up	22140553	T1 VS T2,T3,T4			down	1.90658	4.18e-13
hsa-miR-34a	23411	SIRT1	up	22140553	T1 VS T2,T3,T4			down	1.90658	4.18e-13
hsa-miR-34a	596	BCL2	up	22140553	T1 VS T2,T3,T4			down	3.57156	9.02e-06
hsa-miR-375	10413	YAP1	up	22140553	T1 VS T2,T3,T4			down	3.57156	9.02e-06
hsa-miR-375	7534	YWHAZ	up	22140553	T1 VS T2,T3,T4			down	3.57156	9.02e-06
hsa-miR-375	7398	USP1	up	22140553	T1 VS T2,T3,T4			down	3.57156	9.02e-06
hsa-miR-375	79602	ADIPOR2	up	22140553	T1 VS T2,T3,T4			up	3.57156	9.02e-06
hsa-miR-429	54206	ERRFI1	up	22140553	T1 VS T2,T3,T4			up	2.4809	3.29e-12
hsa-miR-429	8314	BAP1	up	22140553	T1 VS T2,T3,T4			up	2.4809	3.29e-12
hsa-miR-429	23414	ZFPM2	up	22140553	T1 VS T2,T3,T4			down	2.4809	3.29e-12
hsa-miR-494	5728	PTEN	up	22140553	T1 VS T2,T3,T4			up	1.28831	1.59e-05
hsa-miR-503	595	CCND1	up	22140553	T1 VS T2,T3,T4			up	1.83554	0
hsa-miR-96	6259	RYK	up	22140553; 21464941	T1 VS T2,T3,T4			up	4.07774	3.38e-12
hsa-miR-99a	55225	RAVER2	down	22140553	T1 VS T2,T3,T4			up	-2.18535	0
hsa-miR-99a	3480	IGF1R	down	22140553	T1 VS T2,T3,T4			down	-2.18535	0
hsa-miR-1	103	ADAR	down	15685193; 23169479	N VS T2,T3,T4 & Ta,T1 VS T2,T3,T4			up	-185.8	0.012
hsa-miR-199a-5p	857	CAV1	down	23459460; 23169479	N VS T2,T3,T4 & Ta,T1 VS T2,T3,T4			up	-4.7	0.0041
hsa-miR-199a-3p	5601	MAPK9	down	18456660; 23169479	N VS T2,T3,T4 & Ta,T1 VS T2,T3,T4			up	-4.7	0.0041
hsa-miR-199a-3p	4233	MET	down	18456660; 23169479	N VS T2,T3,T4 & Ta,T1 VS T2,T3,T4			up	-4.7	0.0041
hsa-miR-199b-5p	3091	HIF1A	down	21557766; 23169479	N VS T2,T3,T4 & Ta,T1 VS T2,T3,T4			up	-4.4	0.0023
hsa-miR-107	7422	VEGFA	down	18320040; 21388952	T1 VS T2,T3,T4			down	N/A	0.04
hsa-miR-107	3091	HIF1A	down	20308559; 21388952	T1 VS T2,T3,T4			up	N/A	0.04
hsa-miR-107	5324	PLAG1	down	19692702; 21388952	T1 VS T2,T3,T4			up	N/A	0.04
hsa-miR-107	23405	DICER1	down	20603000; 21388952	T1 VS T2,T3,T4			up	N/A	0.04
hsa-miR-107	4853	NOTCH2	down	23299462; 21388952	T1 VS T2,T3,T4			up	N/A	0.04
hsa-miR-133a-3p	610	HCN2	down	19136465; 23169479	N VS T2,T3,T4 & Ta,T1 VS T2,T3,T4			up	-170.7	0.0006
hsa-miR-133a-3p	610	HCN2	down	18458081; 23169479	N VS T2,T3,T4 & Ta,T1 VS T2,T3,T4			up	-170.7	0.0006
hsa-miR-133a-3p	3757	KCNH2	down	17344217; 23169479	N VS T2,T3,T4 & Ta,T1 VS T2,T3,T4			up	-170.7	0.0006
hsa-miR-133a-3p	8407	TAGLN2	down	2130430; 23169479	N VS T2,T3,T4 & Ta,T1 VS T2,T3,T4			down	-170.7	0.0006
hsa-miR-133a-3p	8407	TAGLN2	down	21745735; 23169479	N VS T2,T3,T4 & Ta,T1 VS T2,T3,T4			down	-170.7	0.0006
hsa-miR-133a-3p	8407	TAGLN2	down	21701775; 23169479	N VS T2,T3,T4 & Ta,T1 VS T2,T3,T4			down	-170.7	0.0006
hsa-miR-133a-3p	3927	LASP1	down	20843712; 23169479	N VS T2,T3,T4 & Ta,T1 VS T2,T3,T4			up	-170.7	0.0006
hsa-miR-133a-3p	1956	EGFR	down	23069713; 23169479	N VS T2,T3,T4 & Ta,T1 VS T2,T3,T4			up	-170.7	0.0006
hsa-miR-133a-3p	7422	VEGFA	down	21249429; 23169479	N VS T2,T3,T4 & Ta,T1 VS T2,T3,T4			down	-170.7	0.0006
hsa-miR-182-5p	5916	RARG	up	19782699; 23169479	N VS T2,T3,T4 & Ta,T1 VS T2,T3,T4			up	64.3	0.0006
hsa-miR-182-5p	4286	MITF	up	22848417; 23169479	N VS T2,T3,T4 & Ta,T1 VS T2,T3,T4			up	64.3	0.0006
hsa-miR-182-5p	112	ADCY6	up	20656788; 23169479	N VS T2,T3,T4 & Ta,T1 VS T2,T3,T4			up	64.3	0.0006
hsa-miR-182-5p	596	BCL2	up	22848417; 23169479	N VS T2,T3,T4 & Ta,T1 VS T2,T3,T4			down	64.3	0.0006
hsa-miR-182-5p	27250	PDCD4	up	23296900; 23169479	N VS T2,T3,T4 & Ta,T1 VS T2,T3,T4			up	64.3	0.0006
hsa-miR-182-5p	8434	RECK	up	23333633; 23169479	N VS T2,T3,T4 & Ta,T1 VS T2,T3,T4			up	64.3	0.0006
hsa-miR-182-5p	8434	RECK	up	23226455; 23169479	N VS T2,T3,T4 & Ta,T1 VS T2,T3,T4			up	64.3	0.0006
hsa-miR-182-5p	8434	RECK	up	23383207; 23169479	N VS T2,T3,T4 & Ta,T1 VS T2,T3,T4			up	64.3	0.0006
hsa-miR-204-5p	4211	MEIS1	down	18308931; 23169479	N VS T2,T3,T4 & Ta,T1 VS T2,T3,T4			up	-62.1	0.0012
hsa-miR-204-5p	596	BCL2	down	19074899; 23169479	N VS T2,T3,T4 & Ta,T1 VS T2,T3,T4			down	-62.1	0.0012
hsa-miR-204-5p	7048	TGFBR2	down	20056717; 23169479	N VS T2,T3,T4 & Ta,T1 VS T2,T3,T4			down	-62.1	0.0012
hsa-miR-204-5p	7046	TGFBR1	down	20056717; 23169479	N VS T2,T3,T4 & Ta,T1 VS T2,T3,T4			down	-62.1	0.0012
hsa-miR-204-5p	4212	MEIS2	down	20713703; 23169479	N VS T2,T3,T4 & Ta,T1 VS T2,T3,T4			up	-62.1	0.0012
hsa-miR-204-5p	25803	SPDEF	down	18922924; 23169479	N VS T2,T3,T4 & Ta,T1 VS T2,T3,T4			down	-62.1	0.0012
hsa-miR-204-5p	1045	CDX2	down	21225631; 23169479	N VS T2,T3,T4 & Ta,T1 VS T2,T3,T4			up	-62.1	0.0012
hsa-miR-204-5p	27230	SERP1	down	21282569; 23169479	N VS T2,T3,T4 & Ta,T1 VS T2,T3,T4			down	-62.1	0.0012
hsa-miR-204-5p	6925	TCF4	down	21282569; 23169479	N VS T2,T3,T4 & Ta,T1 VS T2,T3,T4			down	-62.1	0.0012
hsa-miR-204-5p	6659	SOX4	down	23204229; 23169479	N VS T2,T3,T4 & Ta,T1 VS T2,T3,T4			down	-62.1	0.0012
hsa-miR-204-5p	249	ALPL	down	23472141; 23169479	N VS T2,T3,T4 & Ta,T1 VS T2,T3,T4			down	-62.1	0.0012
hsa-miR-9-5p	4322	MMP13	up	19008124; 23169479	N VS T2,T3,T4 & Ta,T1 VS T2,T3,T4			up	7.61	0.0012
hsa-miR-9-5p	999	CDH1	up	19572217; 23169479	N VS T2,T3,T4 & Ta,T1 VS T2,T3,T4			up	7.61	0.0012
hsa-miR-9-5p	999	CDH1	up	20173740; 23169479	N VS T2,T3,T4 & Ta,T1 VS T2,T3,T4			up	7.61	0.0012
hsa-miR-9-5p	83871	RAB34	up	19531230; 23169479	N VS T2,T3,T4 & Ta,T1 VS T2,T3,T4			up	7.61	0.0012
hsa-miR-9-5p	4916	NTRK3	up	17483472; 23169479	N VS T2,T3,T4 & Ta,T1 VS T2,T3,T4			up	7.61	0.0012
hsa-miR-9-5p	4916	NTRK3	up	19188439; 23169479	N VS T2,T3,T4 & Ta,T1 VS T2,T3,T4			up	7.61	0.0012
hsa-miR-9-5p	4916	NTRK3	up	18973228; 23169479	N VS T2,T3,T4 & Ta,T1 VS T2,T3,T4			up	7.61	0.0012
hsa-miR-9-5p	9480	ONECUT2	up	16831872; 23169479	N VS T2,T3,T4 & Ta,T1 VS T2,T3,T4			up	7.61	0.0012
hsa-miR-9-5p	1045	CDX2	up	21225631; 23169479	N VS T2,T3,T4 & Ta,T1 VS T2,T3,T4			up	7.61	0.0012
hsa-miR-9-5p	23411	SIRT1	up	21720722; 23169479	N VS T2,T3,T4 & Ta,T1 VS T2,T3,T4			down	7.61	0.0012
hsa-miR-9-5p	23411	SIRT1	up	20362537; 23169479	N VS T2,T3,T4 & Ta,T1 VS T2,T3,T4			down	7.61	0.0012
hsa-miR-9-5p	7045	TGFBI	up	21720722; 23169479	N VS T2,T3,T4 & Ta,T1 VS T2,T3,T4			down	7.61	0.0012
hsa-miR-9-5p	595	CCND1	up	23383271; 23169479	N VS T2,T3,T4 & Ta,T1 VS T2,T3,T4			up	7.61	0.0012
hsa-miR-9-5p	3925	STMN1	up	20362537; 23169479	N VS T2,T3,T4 & Ta,T1 VS T2,T3,T4			down	7.61	0.0012
