# Supplementary material for: Protein Interactome of Muscle Invasive Bladder Cancer
Source: PLoS One. 2015 Jan 8;10(1):e0116404. doi: 10.1371/journal.pone.0116404 (PMC4287622; doi:10.1371/journal.pone.0116404)
Supplement: S7 Table — Provided are underlying enzymes for metabolites pertaining to the muscle-invasive phenotype (T2–T4) of bladder carcinoma from metabolomics studies (inculsion criteria of >50 molecules in the study), together with expression levels and PubMed identifiers. Protein coding genes that only hold differential expression information are provided with links to the data retrieved from available studies. (XLS) [file pone.0116404.s007.xls]

## Sheet: Significant metabolite targets
Table S7. List of Differentially expressed metabolites and their underlying enzyme targets occurring in invasive Bladder carcinoma. The comparsion for diffrentially expressed metabolite targets were Normal VS Bladder cancer (Ta, T1, T2, T3 and Grades I, II, III). The p and q-values are described based on the metabolite and not gene symbol.
Bca-invasive associated metabolite	Regulation of Metabolite	Target Enzyme	Gene Symbol	Accession – Unique	PubMed	p-value	q-value
thymine	up	Dihydropyrimidine dehydrogenase [NADP(+)]	DPYD	Q12882	21990318	0.033108	0.129041
thymine	up	Thymidine phosphorylase	TYMP	P19971	21990318	0.033108	0.129041
histamine	down	Aromatic-L-amino-acid decarboxylase	DDC	P20711	21990318	0.000115	0.00158
histamine	down	Amiloride-sensitive amine oxidase [copper-containing]	AOC1	P19801	21990318	0.000115	0.00158
histamine	down	Retina-specific copper amine oxidase	AOC2	O75106	21990318	0.000115	0.00158
histamine	down	Histamine N-methyltransferase	HNMT	P50135	21990318	0.000115	0.00158
histamine	down	Histidine decarboxylase	HDC	P19113	21990318	0.000115	0.00158
histamine	down	Histamine H2 receptor	HRH2	P25021	21990318	0.000115	0.00158
histamine	down	Synaptic vesicular amine transporter	SLC18A2	Q05940	21990318	0.000115	0.00158
histamine	down	Histamine H3 receptor	HRH3	Q9Y5N1	21990318	0.000115	0.00158
histamine	down	Histamine H1 receptor	HRH1	P35367	21990318	0.000115	0.00158
histamine	down	Histamine H4 receptor	HRH4	Q9H3N8	21990318	0.000115	0.00158
histamine	down	Zinc finger protein 219	ZNF219	Q9P2Y4	21990318	0.000115	0.00158
creatine	up	Guanidinoacetate N-methyltransferase	GAMT	Q14353	21990318	6.89e-05	0
creatine	up	Glycine amidinotransferase, mitochondrial	GATM	P50440	21990318	6.89e-05	0
creatine	up	Creatine kinase S-type, mitochondrial	CKMT2	P17540	21990318	6.89e-05	0
creatine	up	Creatine kinase B-type	CKB	P12277	21990318	6.89e-05	0
creatine	up	Creatine kinase U-type, mitochondrial	CKMT1A	P12532	21990318	6.89e-05	0
creatine	up	Creatine kinase M-type	CKM	P06732	21990318	6.89e-05	0
creatine	up	Sodium- and chloride-dependent creatine transporter 1	SLC6A8	P48029	21990318	6.89e-05	0
creatine	up	Paired mesoderm homeobox protein 1	PRRX1	P54821	21990318	6.89e-05	0
creatine	up	DNA-binding protein inhibitor ID-3	ID3	Q02535	21990318	6.89e-05	0
palmitic acid	down	Fatty acid synthase	FASN	P49327	21990318	6.67e-07	0
palmitic acid	down	Calcium-dependent phospholipase A2	PLA2G5	P39877	21990318	6.67e-07	0
palmitic acid	down	Phospholipase A2	PLA2G1B	P04054	21990318	6.67e-07	0
palmitic acid	down	Group IIF secretory phospholipase A2	PLA2G2F	Q9BZM2	21990318	6.67e-07	0
palmitic acid	down	Cytosolic phospholipase A2	PLA2G4A	P47712	21990318	6.67e-07	0
palmitic acid	down	Gastric triacylglycerol lipase	LIPF	P07098	21990318	6.67e-07	0
palmitic acid	down	Group IID secretory phospholipase A2	PLA2G2D	Q9UNK4	21990318	6.67e-07	0
palmitic acid	down	Galectin-10	CLC	Q05315	21990318	6.67e-07	0
palmitic acid	down	Patatin-like phospholipase domain-containing protein 3	PNPLA3	Q9NST1	21990318	6.67e-07	0
palmitic acid	down	Lipoprotein lipase	LPL	P06858	21990318	6.67e-07	0
palmitic acid	down	Inactive pancreatic lipase-related protein 1	PNLIPRP1	P54315	21990318	6.67e-07	0
palmitic acid	down	Hepatic triacylglycerol lipase	LIPC	P11150	21990318	6.67e-07	0
palmitic acid	down	Pancreatic triacylglycerol lipase	PNLIP	P16233	21990318	6.67e-07	0
palmitic acid	down	Group XIIA secretory phospholipase A2	PLA2G12A	Q9BZM1	21990318	6.67e-07	0
palmitic acid	down	85/88 kDa calcium-independent phospholipase A2	PLA2G6	O60733	21990318	6.67e-07	0
palmitic acid	down	Pancreatic lipase-related protein 2	PNLIPRP2	P54317	21990318	6.67e-07	0
palmitic acid	down	Galactoside-binding soluble lectin 13	LGALS13	Q9UHV8	21990318	6.67e-07	0
palmitic acid	down	Group IIE secretory phospholipase A2	PLA2G2E	Q9NZK7	21990318	6.67e-07	0
palmitic acid	down	Group 10 secretory phospholipase A2	PLA2G10	O15496	21990318	6.67e-07	0
palmitic acid	down	Liver carboxylesterase 1	CES1	P23141	21990318	6.67e-07	0
palmitic acid	down	Bile salt-activated lipase	CEL	P19835	21990318	6.67e-07	0
palmitic acid	down	Endothelial lipase	LIPG	Q9Y5X9	21990318	6.67e-07	0
palmitic acid	down	Phospholipase A2, membrane associated	PLA2G2A	P14555	21990318	6.67e-07	0
palmitic acid	down	Acyl-protein thioesterase 1	LYPLA1	O75608	21990318	6.67e-07	0
palmitic acid	down	Acyl-protein thioesterase 2	LYPLA2	O95372	21990318	6.67e-07	0
palmitic acid	down	Long-chain-fatty-acid--CoA ligase 1	ACSL1	P33121	21990318	6.67e-07	0
palmitic acid	down	Palmitoyl-protein thioesterase 1	PPT1	P50897	21990318	6.67e-07	0
palmitic acid	down	Acyl-coenzyme A thioesterase 8	ACOT8	O14734	21990318	6.67e-07	0
palmitic acid	down	Acyl-coenzyme A thioesterase 2, mitochondrial	ACOT2	P49753	21990318	6.67e-07	0
palmitic acid	down	Cytosolic acyl coenzyme A thioester hydrolase	ACOT7	O00154	21990318	6.67e-07	0
palmitic acid	down	Bile acid-CoA:amino acid N-acyltransferase	BAAT	Q14032	21990318	6.67e-07	0
palmitic acid	down	Long-chain-fatty-acid--CoA ligase 3	ACSL3	O95573	21990318	6.67e-07	0
palmitic acid	down	Long-chain-fatty-acid--CoA ligase 4	ACSL4	O60488	21990318	6.67e-07	0
palmitic acid	down	Long-chain-fatty-acid--CoA ligase 6	ACSL6	Q9UKU0	21990318	6.67e-07	0
palmitic acid	down	Long-chain-fatty-acid--CoA ligase 5	ACSL5	Q9ULC5	21990318	6.67e-07	0
palmitic acid	down	Acylphosphatase-2	ACYP2	P14621	21990318	6.67e-07	0
palmitic acid	down	Cholinesterase	BCHE	P06276	21990318	6.67e-07	0
palmitic acid	down	Aspartoacylase-2	ACY3	Q96HD9	21990318	6.67e-07	0
palmitic acid	down	Group 3 secretory phospholipase A2	PLA2G3	Q9NZ20	21990318	6.67e-07	0
palmitic acid	down	Aspartoacylase-2	ASPA	P45381	21990318	6.67e-07	0
palmitic acid	down	Cytosolic phospholipase A2 gamma	PLA2G4C	Q9UP65	21990318	6.67e-07	0
palmitic acid	down	Acid ceramidase	ASAH1	Q13510	21990318	6.67e-07	0
palmitic acid	down	Acylphosphatase-1	ACYP1	P07311	21990318	6.67e-07	0
palmitic acid	down	Cocaine esterase	CES2	O00748	21990318	6.67e-07	0
palmitic acid	down	Aminoacylase-1	ACY1	Q03154	21990318	6.67e-07	0
palmitic acid	down	Hormone-sensitive lipase	LIPE	Q05469	21990318	6.67e-07	0
palmitic acid	down	Peroxisome proliferator-activated receptor gamma	PPARG	P37231	21990318	6.67e-07	0
palmitic acid	down	Homeodomain-interacting protein kinase 1	HIPK1	Q86Z02	21990318	6.67e-07	0
palmitic acid	down	Lysosomal thioesterase PPT2	PPT2	Q9UMR5	21990318	6.67e-07	0
palmitic acid	down	Acyl-coenzyme A thioesterase 4	ACOT4	Q8N9L9	21990318	6.67e-07	0
palmitic acid	down	Long-chain fatty acid transport protein 3	SLC27A3	Q5K4L6	21990318	6.67e-07	0
palmitic acid	down	Long-chain fatty acid transport protein 4	SLC27A4	Q6P1M0	21990318	6.67e-07	0
palmitic acid	down	Long-chain fatty acid transport protein 1	SLC27A1	Q6PCB7	21990318	6.67e-07	0
palmitic acid	down	Long-chain fatty acid transport protein 6	SLC27A6	Q9Y2P4	21990318	6.67e-07	0
palmitic acid	down	Pancreatic lipase-related protein 3	PNLIPRP3	Q17RR3	21990318	6.67e-07	0
palmitic acid	down	Alkaline ceramidase 1	ACER1	Q8TDN7	21990318	6.67e-07	0
palmitic acid	down	Alkaline ceramidase 2	ACER2	Q5QJU3	21990318	6.67e-07	0
palmitic acid	down	Cytosolic phospholipase A2 epsilon	PLA2G4E	Q3MJ16	21990318	6.67e-07	0
palmitic acid	down	Patatin-like phospholipase domain-containing protein 2	PNPLA2	Q96AD5	21990318	6.67e-07	0
palmitic acid	down	Calcium-independent phospholipase A2-gamma	PNPLA8	Q9NP80	21990318	6.67e-07	0
palmitic acid	down	Carboxylesterase 5A	CES5A	Q6NT32	21990318	6.67e-07	0
palmitic acid	down	Putative neutral ceramidase C	ASAH2C	P0C7U2	21990318	6.67e-07	0
palmitic acid	down	Patatin-like phospholipase domain-containing protein 4	PNPLA4	P41247	21990318	6.67e-07	0
palmitic acid	down	Neuropathy target esterase	PNPLA6	Q8IY17	21990318	6.67e-07	0
palmitic acid	down	60 kDa lysophospholipase	ASPG	Q86U10	21990318	6.67e-07	0
palmitic acid	down	Cytosolic phospholipase A2 zeta	PLA2G4F	Q68DD2	21990318	6.67e-07	0
palmitic acid	down	Phospholipase B1, membrane-associated	PLB1	Q6P1J6	21990318	6.67e-07	0
palmitic acid	down	Cytosolic phospholipase A2 beta	PLA2G4B	P0C869	21990318	6.67e-07	0
palmitic acid	down	Neutral ceramidase	ASAH2	Q9NR71	21990318	6.67e-07	0
palmitic acid	down	Cytosolic phospholipase A2 delta	PLA2G4D	Q86XP0	21990318	6.67e-07	0
palmitic acid	down	Long-chain-fatty-acid--CoA ligase ACSBG1	ACSBG1	Q96GR2	21990318	6.67e-07	0
palmitic acid	down	Long-chain-fatty-acid--CoA ligase ACSBG2	ACSBG2	Q5FVE4	21990318	6.67e-07	0
palmitic acid	down	Acyl-coenzyme A thioesterase 1	ACOT1	Q86TX2	21990318	6.67e-07	0
palmitic acid	down	Cytosolic acyl coenzyme A thioester hydrolase-like	ACOT7L	Q6ZUV0	21990318	6.67e-07	0
palmitic acid	down	Carboxylesterase 3	CES3	Q6UWW8	21990318	6.67e-07	0
palmitic acid	down	S-acyl fatty acid synthase thioesterase, medium chain	OLAH	Q9NV23	21990318	6.67e-07	0
palmitic acid	down	Acyl-coenzyme A thioesterase THEM5	THEM5	Q8N1Q8	21990318	6.67e-07	0
palmitic acid	down	Acyl-coenzyme A thioesterase THEM4	THEM4	Q5T1C6	21990318	6.67e-07	0
guanine	up	Adenine phosphoribosyltransferase	APRT	P07741	21990318	0.000355	0.006772
guanine	up	Hypoxanthine-guanine phosphoribosyltransferase	HPRT1	P00492	21990318	0.000355	0.006772
guanine	up	Guanine deaminase	GDA	Q9Y2T3	21990318	0.000355	0.006772
guanine	up	Queuine tRNA-ribosyltransferase	QTRT1	Q9BXR0	21990318	0.000355	0.006772
guanine	up	GTP cyclohydrolase 1	GCH1	P30793	21990318	0.000355	0.006772
guanine	up	Guanine nucleotide-binding protein G(s) subunit alpha isoforms short	GNAS	P63092	21990318	0.000355	0.006772
guanine	up	Guanine nucleotide-binding protein G(q) subunit alpha	GNAQ	P50148	21990318	0.000355	0.006772
guanine	up	Purine nucleoside phosphorylase	PNP	P00491	21990318	0.000355	0.006772
guanine	up	Queuine tRNA-ribosyltransferase subunit QTRTD1	QTRTD1	Q9H974	21990318	0.000355	0.006772
guanine	up	Guanine nucleotide-binding protein G(i) subunit alpha-1	GNAI1	P63096	21990318	0.000355	0.006772
Histidine	up	Aromatic-L-amino-acid decarboxylase	DDC	P20711	21990318	0.002356	0.014618
Histidine	up	Beta-Ala-His dipeptidase	CNDP1	Q96KN2	21990318	0.002356	0.014618
Histidine	up	Protein arginine N-methyltransferase 3	PRMT3	O60678	21990318	0.002356	0.014618
Histidine	up	Probable histidine--tRNA ligase, mitochondrial	HARS2	P49590	21990318	0.002356	0.014618
Histidine	up	Histidine--tRNA ligase, cytoplasmic	HARS	P12081	21990318	0.002356	0.014618
Histidine	up	Histidine ammonia-lyase	HAL	P42357	21990318	0.002356	0.014618
Histidine	up	Histidine decarboxylase	HDC	P19113	21990318	0.002356	0.014618
Histidine	up	Carnosine synthase 1	CARNS1	A5YM72	21990318	0.002356	0.014618
Histidine	up	HemK methyltransferase family member 1	HEMK1	Q9Y5R4	21990318	0.002356	0.014618
Histidine	up	Methyltransferase-like protein 2B	METTL2B	Q6P1Q9	21990318	0.002356	0.014618
Histidine	up	Methyltransferase-like protein 6	METTL6	Q8TCB7	21990318	0.002356	0.014618
Histidine	up	Uncharacterized methyltransferase WBSCR22	WBSCR22	O43709	21990318	0.002356	0.014618
Histidine	up	Sodium-coupled neutral amino acid transporter 3	SLC38A3	Q99624	21990318	0.002356	0.014618
Histidine	up	Monocarboxylate transporter 10	SLC16A10	Q8TF71	21990318	0.002356	0.014618
Valine	up	Propionyl-CoA carboxylase beta chain, mitochondrial	PCCB	P05166	21990318	0.00071	0.006772
Valine	up	Catechol O-methyltransferase	COMT	P21964	21990318	0.00071	0.006772
Valine	up	Branched-chain-amino-acid aminotransferase, cytosolic	BCAT1	P54687	21990318	0.00071	0.006772
Valine	up	Branched-chain-amino-acid aminotransferase, mitochondrial	BCAT2	O15382	21990318	0.00071	0.006772
Valine	up	Valine--tRNA ligase	VARS	P26640	21990318	0.00071	0.006772
Valine	up	Valine--tRNA ligase, mitochondrial	VARS2	Q5ST30	21990318	0.00071	0.006772
Valine	up	Monocarboxylate transporter 10	SLC16A10	Q8TF71	21990318	0.00071	0.006772
Spermidine	up	Diamine acetyltransferase 1	SAT1	P21673	21990318	0.001073	0.012591
Spermidine	up	3-ketoacyl-CoA thiolase, mitochondrial	ACAA2	P42765	21990318	0.001073	0.012591
Spermidine	up	Peroxisomal N(1)-acetyl-spermine/spermidine oxidase	PAOX	Q6QHF9	21990318	0.001073	0.012591
Spermidine	up	Thioredoxin reductase 1, cytoplasmic	TXNRD1	Q16881	21990318	0.001073	0.012591
Spermidine	up	Choline dehydrogenase, mitochondrial	CHDH	Q8NE62	21990318	0.001073	0.012591
Spermidine	up	Dimethylglycine dehydrogenase, mitochondrial	DMGDH	Q9UI17	21990318	0.001073	0.012591
Spermidine	up	Spermine synthase	SMS	P52788	21990318	0.001073	0.012591
Spermidine	up	Spermidine synthase	SRM	P19623	21990318	0.001073	0.012591
Spermidine	up	Deoxyhypusine synthase	DHPS	P49366	21990318	0.001073	0.012591
Spermidine	up	Propionyl-CoA carboxylase alpha chain, mitochondrial	PCCA	P05165	21990318	0.001073	0.012591
Spermidine	up	4-trimethylaminobutyraldehyde dehydrogenase	ALDH9A1	P49189	21990318	0.001073	0.012591
Spermidine	up	Gamma-butyrobetaine dioxygenase	BBOX1	O75936	21990318	0.001073	0.012591
Spermidine	up	S-methyl-5'-thioadenosine phosphorylase	MTAP	Q13126	21990318	0.001073	0.012591
Spermidine	up	S-adenosylmethionine decarboxylase proenzyme	AMD1	P17707	21990318	0.001073	0.012591
Spermidine	up	Glycine amidinotransferase, mitochondrial	GATM	P50440	21990318	0.001073	0.012591
Spermidine	up	Betaine--homocysteine S-methyltransferase 1	BHMT	Q93088	21990318	0.001073	0.012591
Spermidine	up	Sarcosine dehydrogenase, mitochondrial	SARDH	Q9UL12	21990318	0.001073	0.012591
Spermidine	up	Histidine decarboxylase	HDC	P19113	21990318	0.001073	0.012591
Spermidine	up	Ornithine decarboxylase	ODC1	P11926	21990318	0.001073	0.012591
Spermidine	up	Spermine oxidase	SMOX	Q9NWM0	21990318	0.001073	0.012591
Spermidine	up	Agmatinase, mitochondrial	AGMAT	Q9BSE5	21990318	0.001073	0.012591
Spermidine	up	Trimethyllysine dioxygenase, mitochondrial	TMLHE	Q9NVH6	21990318	0.001073	0.012591
Spermidine	up	S-methylmethionine--homocysteine S-methyltransferase BHMT2	BHMT2	Q9H2M3	21990318	0.001073	0.012591
Spermidine	up	Pyruvate dehydrogenase phosphatase regulatory subunit, mitochondrial	PDPR	Q8NCN5	21990318	0.001073	0.012591
Spermidine	up	Ornithine decarboxylase antizyme 1	OAZ1	P54368	21990318	0.001073	0.012591
Spermidine	up	Polyamine-modulated factor 1	PMF1	Q6P1K2	21990318	0.001073	0.012591
Spermidine	up	Solute carrier family 22 member 4	SLC22A4	Q9H015	21990318	0.001073	0.012591
Spermidine	up	Solute carrier family 22 member 1	SLC22A1	O15245	21990318	0.001073	0.012591
Lysine	up	Histone-lysine N-methyltransferase, H3 lysine-79 specific	DOT1L	Q8TEK3	21990318	0.049528	0.15512
Lysine	up	Histone-lysine N-methyltransferase SETD7	SETD7	Q8WTS6	21990318	0.049528	0.15512
Lysine	up	Histone-lysine N-methyltransferase, H3 lysine-36 and H4 lysine-20 specific	NSD1	Q96L73	21990318	0.049528	0.15512
Lysine	up	Histone-lysine N-methyltransferase SETDB1	SETDB1	Q15047	21990318	0.049528	0.15512
Lysine	up	Histone-lysine N-methyltransferase EHMT2	EHMT2	Q96KQ7	21990318	0.049528	0.15512
Lysine	up	Histone-lysine N-methyltransferase EHMT1	EHMT1	Q9H9B1	21990318	0.049528	0.15512
Lysine	up	Procollagen-lysine,2-oxoglutarate 5-dioxygenase 1	PLOD1	Q02809	21990318	0.049528	0.15512
Lysine	up	Procollagen-lysine,2-oxoglutarate 5-dioxygenase 2	PLOD2	O00469	21990318	0.049528	0.15512
Lysine	up	Procollagen-lysine,2-oxoglutarate 5-dioxygenase 3	PLOD3	O60568	21990318	0.049528	0.15512
Lysine	up	Biotinidase	BTD	P43251	21990318	0.049528	0.15512
Lysine	up	Lysine--tRNA ligase	KARS	Q15046	21990318	0.049528	0.15512
Lysine	up	Alpha-aminoadipic semialdehyde synthase, mitochondrial	AASS	Q9UDR5	21990318	0.049528	0.15512
Lysine	up	PR domain zinc finger protein 2	PRDM2	Q13029	21990318	0.049528	0.15512
Lysine	up	Histone-lysine N-methyltransferase 2A	KMT2A	Q03164	21990318	0.049528	0.15512
Lysine	up	Histone-lysine N-methyltransferase 2C	KMT2C	Q8NEZ4	21990318	0.049528	0.15512
Lysine	up	Carnosine synthase 1	CARNS1	A5YM72	21990318	0.049528	0.15512
Lysine	up	Histone-lysine N-methyltransferase EZH2	EZH2	Q15910	21990318	0.049528	0.15512
Lysine	up	Histone-lysine N-methyltransferase 2D	KMT2D	O14686	21990318	0.049528	0.15512
Lysine	up	Histone-lysine N-methyltransferase 2B	KMT2B	Q9UMN6	21990318	0.049528	0.15512
Lysine	up	Histone-lysine N-methyltransferase NSD2	WHSC1	O96028	21990318	0.049528	0.15512
Lysine	up	Histone-lysine N-methyltransferase NSD3	WHSC1L1	Q9BZ95	21990318	0.049528	0.15512
Lysine	up	Histone-lysine N-methyltransferase SETD2	SETD2	Q9BYW2	21990318	0.049528	0.15512
Lysine	up	Lysine-specific demethylase 2A	KDM2A	Q9Y2K7	21990318	0.049528	0.15512
Lysine	up	Lysine-specific demethylase 2B	KDM2B	Q8NHM5	21990318	0.049528	0.15512
S-Adenosylmethionine	up	Arsenite methyltransferase	AS3MT	Q9HBK9	21990318	1.71e-05	0
S-Adenosylmethionine	up	Catechol O-methyltransferase	COMT	P21964	21990318	1.71e-05	0
S-Adenosylmethionine	up	Hexaprenyldihydroxybenzoate methyltransferase, mitochondrial	COQ3	Q9NZJ6	21990318	1.71e-05	0
S-Adenosylmethionine	up	S-adenosylmethionine decarboxylase proenzyme	AMD1	P17707	21990318	1.71e-05	0
S-Adenosylmethionine	up	DNA (cytosine-5)-methyltransferase 3A	DNMT3A	Q9Y6K1	21990318	1.71e-05	0
S-Adenosylmethionine	up	Histone-lysine N-methyltransferase, H3 lysine-79 specific	DOT1L	Q8TEK3	21990318	1.71e-05	0
S-Adenosylmethionine	up	Diphthine synthase	DPH5	Q9H2P9	21990318	1.71e-05	0
S-Adenosylmethionine	up	Histone-lysine N-methyltransferase EHMT2	EHMT2	Q96KQ7	21990318	1.71e-05	0
S-Adenosylmethionine	up	Glycine N-methyltransferase	GNMT	Q14749	21990318	1.71e-05	0
S-Adenosylmethionine	up	Acetylserotonin O-methyltransferase	ASMT	P46597	21990318	1.71e-05	0
S-Adenosylmethionine	up	Protein-S-isoprenylcysteine O-methyltransferase	ICMT	O60725	21990318	1.71e-05	0
S-Adenosylmethionine	up	Indolethylamine N-methyltransferase	INMT	O95050	21990318	1.71e-05	0
S-Adenosylmethionine	up	Methionine synthase	MTR	Q99707	21990318	1.71e-05	0
S-Adenosylmethionine	up	S-adenosylmethionine synthase isoform type-1	MAT1A	Q00266	21990318	1.71e-05	0
S-Adenosylmethionine	up	S-adenosylmethionine synthase isoform type-2	MAT2A	P31153	21990318	1.71e-05	0
S-Adenosylmethionine	up	Methionine synthase reductase	MTRR	Q9UBK8	21990318	1.71e-05	0
S-Adenosylmethionine	up	Nicotinamide N-methyltransferase	NNMT	P40261	21990318	1.71e-05	0
S-Adenosylmethionine	up	Histone-lysine N-methyltransferase, H3 lysine-36 and H4 lysine-20 specific	NSD1	Q96L73	21990318	1.71e-05	0
S-Adenosylmethionine	up	Phosphatidylethanolamine N-methyltransferase	PEMT	Q9UBM1	21990318	1.71e-05	0
S-Adenosylmethionine	up	Protein-L-isoaspartate(D-aspartate) O-methyltransferase	PCMT1	P22061	21990318	1.71e-05	0
S-Adenosylmethionine	up	Phenylethanolamine N-methyltransferase	PNMT	P11086	21990318	1.71e-05	0
S-Adenosylmethionine	up	Histone-lysine N-methyltransferase SETDB1	SETDB1	Q15047	21990318	1.71e-05	0
S-Adenosylmethionine	up	Histone-lysine N-methyltransferase SETD7	SETD7	Q8WTS6	21990318	1.71e-05	0
S-Adenosylmethionine	up	Histone-lysine N-methyltransferase SUV39H1	SUV39H1	O43463	21990318	1.71e-05	0
S-Adenosylmethionine	up	Mitochondrial tRNA-specific 2-thiouridylase 1	TRMU	O75648	21990318	1.71e-05	0
S-Adenosylmethionine	up	Methionine adenosyltransferase 2 subunit beta	MAT2B	Q9NZL9	21990318	1.71e-05	0
S-Adenosylmethionine	up	Protein arginine N-methyltransferase 5	PRMT5	O14744	21990318	1.71e-05	0
S-Adenosylmethionine	up	DNA (cytosine-5)-methyltransferase 3B	DNMT3B	Q9UBC3	21990318	1.71e-05	0
S-Adenosylmethionine	up	Histone-lysine N-methyltransferase EHMT1	EHMT1	Q9H9B1	21990318	1.71e-05	0
S-Adenosylmethionine	up	rRNA 2'-O-methyltransferase fibrillarin	FBL	P22087	21990318	1.71e-05	0
S-Adenosylmethionine	up	Guanidinoacetate N-methyltransferase	GAMT	Q14353	21990318	1.71e-05	0
S-Adenosylmethionine	up	Histamine N-methyltransferase	HNMT	P50135	21990318	1.71e-05	0
S-Adenosylmethionine	up	Histone-lysine N-methyltransferase 2A	KMT2A	Q03164	21990318	1.71e-05	0
S-Adenosylmethionine	up	Lipoyl synthase, mitochondrial	LIAS	O43766	21990318	1.71e-05	0
S-Adenosylmethionine	up	Histone-lysine N-methyltransferase 2C	KMT2C	Q8NEZ4	21990318	1.71e-05	0
S-Adenosylmethionine	up	Molybdenum cofactor biosynthesis protein 1	MOCS1	Q9NZB8	21990318	1.71e-05	0
S-Adenosylmethionine	up	N6-adenosine-methyltransferase 70 kDa subunit	METTL3	Q86U44	21990318	1.71e-05	0
S-Adenosylmethionine	up	Putative adenosylhomocysteinase 2	AHCYL1	O43865	21990318	1.71e-05	0
S-Adenosylmethionine	up	Putative adenosylhomocysteinase 3	AHCYL2	Q96HN2	21990318	1.71e-05	0
S-Adenosylmethionine	up	Adenosylhomocysteinase	AHCY	P23526	21990318	1.71e-05	0
S-Adenosylmethionine	up	Histone-lysine N-methyltransferase SETD1A	SETD1A	O15047	21990318	1.71e-05	0
S-Adenosylmethionine	up	Histone-lysine N-methyltransferase SETDB2	SETDB2	Q96T68	21990318	1.71e-05	0
S-Adenosylmethionine	up	N-lysine methyltransferase SETD8	SETD8	Q9NQR1	21990318	1.71e-05	0
S-Adenosylmethionine	up	Histone-lysine N-methyltransferase SUV39H2	SUV39H2	Q9H5I1	21990318	1.71e-05	0
S-Adenosylmethionine	up	Thiopurine S-methyltransferase	TPMT	P51580	21990318	1.71e-05	0
S-Adenosylmethionine	up	tRNA (cytosine(38)-C(5))-methyltransferase	TRDMT1	O14717	21990318	1.71e-05	0
S-Adenosylmethionine	up	Cystathionine beta-synthase	CBS	P35520	21990318	1.71e-05	0
S-Adenosylmethionine	up	S-adenosylmethionine mitochondrial carrier protein	SLC25A26	Q70HW3	21990318	1.71e-05	0
S-Adenosylmethionine	up	DNA (cytosine-5)-methyltransferase 1	DNMT1	P26358	21990318	1.71e-05	0
S-Adenosylmethionine	up	PR domain zinc finger protein 2	PRDM2	Q13029	21990318	1.71e-05	0
S-Adenosylmethionine	up	Histone-lysine N-methyltransferase ASH1L	ASH1L	Q9NR48	21990318	1.71e-05	0
S-Adenosylmethionine	up	N-acetylserotonin O-methyltransferase-like protein	ASMTL	O95671	21990318	1.71e-05	0
S-Adenosylmethionine	up	Histone-arginine methyltransferase CARM1	CARM1	Q86X55	21990318	1.71e-05	0
S-Adenosylmethionine	up	Threonylcarbamoyladenosine tRNA methylthiotransferase	CDKAL1	Q5VV42	21990318	1.71e-05	0
S-Adenosylmethionine	up	CDK5 regulatory subunit-associated protein 1	CDK5RAP1	Q96SZ6	21990318	1.71e-05	0
S-Adenosylmethionine	up	2-methoxy-6-polyprenyl-1,4-benzoquinol methylase, mitochondrial	COQ5	Q5HYK3	21990318	1.71e-05	0
S-Adenosylmethionine	up	Elongator complex protein 3	ELP3	Q9H9T3	21990318	1.71e-05	0
S-Adenosylmethionine	up	Histone-lysine N-methyltransferase EZH2	EZH2	Q15910	21990318	1.71e-05	0
S-Adenosylmethionine	up	rRNA/tRNA 2'-O-methyltransferase fibrillarin-like protein 1	FBLL1	A6NHQ2	21990318	1.71e-05	0
S-Adenosylmethionine	up	Leucine carboxyl methyltransferase 2	LCMT2	O60294	21990318	1.71e-05	0
S-Adenosylmethionine	up	mRNA cap guanine-N7 methyltransferase	RNMT	O43148	21990318	1.71e-05	0
S-Adenosylmethionine	up	Probable methyltransferase-like protein 15	METTL15	A6NJ78	21990318	1.71e-05	0
S-Adenosylmethionine	up	7SK snRNA methylphosphate capping enzyme	MEPCE	Q7L2J0	21990318	1.71e-05	0
S-Adenosylmethionine	up	Histone-lysine N-methyltransferase 2D	KMT2D	O14686	21990318	1.71e-05	0
S-Adenosylmethionine	up	Histone-lysine N-methyltransferase 2B	KMT2B	Q9UMN6	21990318	1.71e-05	0
S-Adenosylmethionine	up	Histone-lysine N-methyltransferase 2E	KMT2E	Q8IZD2	21990318	1.71e-05	0
S-Adenosylmethionine	up	Histone-lysine N-methyltransferase NSD2	WHSC1	O96028	21990318	1.71e-05	0
S-Adenosylmethionine	up	Histone-lysine N-methyltransferase NSD3	WHSC1L1	Q9BZ95	21990318	1.71e-05	0
S-Adenosylmethionine	up	Putative methyltransferase NSUN5C	NSUN5P2	Q63ZY6	21990318	1.71e-05	0
S-Adenosylmethionine	up	tRNA (cytosine(34)-C(5))-methyltransferase	NSUN2	Q08J23	21990318	1.71e-05	0
S-Adenosylmethionine	up	Putative methyltransferase NSUN3	NSUN3	Q9H649	21990318	1.71e-05	0
S-Adenosylmethionine	up	5-methylcytosine rRNA methyltransferase NSUN4	NSUN4	Q96CB9	21990318	1.71e-05	0
S-Adenosylmethionine	up	Radical S-adenosyl methionine domain-containing protein 2	RSAD2	Q8WXG1	21990318	1.71e-05	0
S-Adenosylmethionine	up	tRNA wybutosine-synthesizing protein 1 homolog	TYW1	Q9NV66	21990318	1.71e-05	0
S-Adenosylmethionine	up	tRNA wybutosine-synthesizing protein 1 homolog B	TYW1B	Q6NUM6	21990318	1.71e-05	0
S-Adenosylmethionine	up	Putative methyltransferase NSUN5C	NSUN5P2	Q96P11	21990318	1.71e-05	0
S-Adenosylmethionine	up	Putative methyltransferase NSUN6	NSUN6	Q8TEA1	21990318	1.71e-05	0
S-Adenosylmethionine	up	Putative methyltransferase NSUN7	NSUN7	Q8NE18	21990318	1.71e-05	0
S-Adenosylmethionine	up	Putative tRNA (cytidine(32)/guanosine(34)-2'-O)-methyltransferase	FTSJ1	Q9UET6	21990318	1.71e-05	0
S-Adenosylmethionine	up	Putative ribosomal RNA methyltransferase 2	FTSJ2	Q9UI43	21990318	1.71e-05	0
S-Adenosylmethionine	up	pre-rRNA processing protein FTSJ3	FTSJ3	Q8IY81	21990318	1.71e-05	0
S-Adenosylmethionine	up	Radical S-adenosyl methionine domain-containing protein 1, mitochondrial	RSAD1	Q9HA92	21990318	1.71e-05	0
S-Adenosylmethionine	up	Histone-lysine N-methyltransferase SETD1B	SETD1B	Q9UPS6	21990318	1.71e-05	0
S-Adenosylmethionine	up	Histone-lysine N-methyltransferase SETD2	SETD2	Q9BYW2	21990318	1.71e-05	0
S-Adenosylmethionine	up	Histone-lysine N-methyltransferase SETMAR	SETMAR	Q53H47	21990318	1.71e-05	0
S-Adenosylmethionine	up	Histone-lysine N-methyltransferase SMYD3	SMYD3	Q9H7B4	21990318	1.71e-05	0
S-Adenosylmethionine	up	Histone-lysine N-methyltransferase SUV420H1	SUV420H1	Q4FZB7	21990318	1.71e-05	0
S-Adenosylmethionine	up	Histone-lysine N-methyltransferase SUV420H2	SUV420H2	Q86Y97	21990318	1.71e-05	0
S-Adenosylmethionine	up	Probable methyltransferase TARBP1	TARBP1	Q13395	21990318	1.71e-05	0
S-Adenosylmethionine	up	Dimethyladenosine transferase 1, mitochondrial	TFB1M	Q8WVM0	21990318	1.71e-05	0
S-Adenosylmethionine	up	Dimethyladenosine transferase 2, mitochondrial	TFB2M	Q9H5Q4	21990318	1.71e-05	0
S-Adenosylmethionine	up	tRNA (guanine(10)-N2)-methyltransferase homolog	TRMT11	Q7Z4G4	21990318	1.71e-05	0
S-Adenosylmethionine	up	tRNA:m(4)X modification enzyme TRM13 homolog	TRMT13	Q9NUP7	21990318	1.71e-05	0
S-Adenosylmethionine	up	tRNA (guanine(26)-N(2))-dimethyltransferase	TRMT11	Q9NXH9	21990318	1.71e-05	0
S-Adenosylmethionine	up	tRNA (adenine(58)-N(1))-methyltransferase catalytic subunit TRMT61A	TRMT61A	Q96FX7	21990318	1.71e-05	0
S-Adenosylmethionine	up	tRNA (guanine-N(7)-)-methyltransferase	METTL1	Q9UBP6	21990318	1.71e-05	0
S-Adenosylmethionine	up	tRNA (adenine(58)-N(1))-methyltransferase, mitochondrial	TRMT61B	Q9BVS5	21990318	1.71e-05	0
S-Adenosylmethionine	up	tRNA (guanine(37)-N1)-methyltransferase	TRMT5	Q32P41	21990318	1.71e-05	0
S-Adenosylmethionine	up	tRNA wybutosine-synthesizing protein 2 homolog	TRMT12	Q53H54	21990318	1.71e-05	0
S-Adenosylmethionine	up	tRNA wybutosine-synthesizing protein 3 homolog	TYW3	Q6IPR3	21990318	1.71e-05	0
S-Adenosylmethionine	up	Putative methyltransferase-like protein 15P1	METTL15P1	P0C7V9	21990318	1.71e-05	0
S-Adenosylmethionine	up	DNA (cytosine-5)-methyltransferase 3-like	DNMT3L	Q9UJW3	21990318	1.71e-05	0
S-Adenosylmethionine	up	Histone-lysine N-methyltransferase EZH1	EZH1	Q92800	21990318	1.71e-05	0
S-Adenosylmethionine	up	Alkylated DNA repair protein alkB homolog 8	ALKBH8	Q96BT7	21990318	1.71e-05	0
S-Adenosylmethionine	up	Protein arginine N-methyltransferase 1	PRMT1	Q99873	21990318	1.71e-05	0
S-Adenosylmethionine	up	Protein arginine N-methyltransferase 2	PRMT2	P55345	21990318	1.71e-05	0
S-Adenosylmethionine	up	Protein arginine N-methyltransferase 6	PRMT6	Q96LA8	21990318	1.71e-05	0
S-Adenosylmethionine	up	Protein arginine N-methyltransferase 7	PRMT7	Q9NVM4	21990318	1.71e-05	0
S-Adenosylmethionine	up	Calmodulin-lysine N-methyltransferase	CAMKMT	Q7Z624	21990318	1.71e-05	0
S-Adenosylmethionine	up	Probable dimethyladenosine transferase	DIMT1	Q9UNQ2	21990318	1.71e-05	0
S-Adenosylmethionine	up	HemK methyltransferase family member 1	HEMK1	Q9Y5R4	21990318	1.71e-05	0
S-Adenosylmethionine	up	Small RNA 2'-O-methyltransferase	HENMT1	Q5T8I9	21990318	1.71e-05	0
S-Adenosylmethionine	up	Leucine carboxyl methyltransferase 1	LCMT1	Q9UIC8	21990318	1.71e-05	0
S-Adenosylmethionine	up	Methyltransferase-like protein 2B	METTL2B	Q6P1Q9	21990318	1.71e-05	0
S-Adenosylmethionine	up	Methyltransferase-like protein 6	METTL6	Q8TCB7	21990318	1.71e-05	0
S-Adenosylmethionine	up	Cap-specific mRNA (nucleoside-2'-O-)-methyltransferase 1	CMTR1	Q8N1G2	21990318	1.71e-05	0
S-Adenosylmethionine	up	Ribosomal RNA small subunit methyltransferase NEP1	EMG1	Q92979	21990318	1.71e-05	0
S-Adenosylmethionine	up	N-terminal Xaa-Pro-Lys N-methyltransferase 1	NTMT1	Q9BV86	21990318	1.71e-05	0
S-Adenosylmethionine	up	Alpha N-terminal protein methyltransferase 1B	METTL11B	Q5VVY1	21990318	1.71e-05	0
S-Adenosylmethionine	up	Putative histone-lysine N-methyltransferase PRDM6	PRDM6	Q9NQX0	21990318	1.71e-05	0
S-Adenosylmethionine	up	Probable histone-lysine N-methyltransferase PRDM7	PRDM7	Q9NQW5	21990318	1.71e-05	0
S-Adenosylmethionine	up	Histone-lysine N-methyltransferase PRDM9	PRDM9	Q9NQV7	21990318	1.71e-05	0
S-Adenosylmethionine	up	Histone-lysine N-methyltransferase setd3	SETD3	Q86TU7	21990318	1.71e-05	0
S-Adenosylmethionine	up	Transmembrane O-methyltransferase	LRTOMT	Q8WZ04	21990318	1.71e-05	0
S-Adenosylmethionine	up	tRNA (uracil(54)-C(5))-methyltransferase homolog	TRMT2B	Q96GJ1	21990318	1.71e-05	0
S-Adenosylmethionine	up	N-lysine methyltransferase SMYD2	SMYD2	Q9NRG4	21990318	1.71e-05	0
S-Adenosylmethionine	up	Trimethylguanosine synthase	TGS1	Q96RS0	21990318	1.71e-05	0
S-Adenosylmethionine	up	Probable tRNA (uracil-O(2)-)-methyltransferase	TRMT44	Q8IYL2	21990318	1.71e-05	0
S-Adenosylmethionine	up	Uncharacterized methyltransferase WBSCR22	WBSCR22	O43709	21990318	1.71e-05	0
Carnitine	up	Carnitine O-acetyltransferase	CRAT	P43155	21990318	0.032968	0.119756
Carnitine	up	Xanthine dehydrogenase/oxidase	XDH	P47989	21990318	0.032968	0.119756
Carnitine	up	Myeloperoxidase	MPO	P05164	21990318	0.032968	0.119756
Carnitine	up	Peroxisomal carnitine O-octanoyltransferase	CROT	Q9UKG9	21990318	0.032968	0.119756
Carnitine	up	Carnitine O-palmitoyltransferase 1, muscle isoform	CPT1B	Q92523	21990318	0.032968	0.119756
Carnitine	up	Carnitine O-palmitoyltransferase 1, liver isoform	CPT1A	P50416	21990318	0.032968	0.119756
Carnitine	up	Carnitine O-palmitoyltransferase 2, mitochondrial	CPT2	P23786	21990318	0.032968	0.119756
Carnitine	up	Carnitine O-palmitoyltransferase 1, brain isoform	CPT1C	Q8TCG5	21990318	0.032968	0.119756
Carnitine	up	Gamma-butyrobetaine dioxygenase	BBOX1	O75936	21990318	0.032968	0.119756
Carnitine	up	Liver carboxylesterase 1	CES1	P23141	21990318	0.032968	0.119756
Carnitine	up	Mitochondrial carnitine/acylcarnitine carrier protein	SLC25A20	O43772	21990318	0.032968	0.119756
Carnitine	up	Mitochondrial carnitine/acylcarnitine carrier protein CACL	SLC25A29	Q8N8R3	21990318	0.032968	0.119756
Carnitine	up	Solute carrier organic anion transporter family member 1B1	SLCO1B1	Q9Y6L6	21990318	0.032968	0.119756
Carnitine	up	Solute carrier family 22 member 5	SLC22A5	O76082	21990318	0.032968	0.119756
Carnitine	up	Solute carrier family 22 member 4	SLC22A4	Q9H015	21990318	0.032968	0.119756
Carnitine	up	Solute carrier family 22 member 16	SLC22A16	Q86VW1	21990318	0.032968	0.119756
Kynurenine	up	Aspartate aminotransferase, mitochondrial	GOT2	P00505	21990318	1.6e-12	0
Kynurenine	up	Kynureninase	KYNU	Q16719	21990318	1.6e-12	0
Kynurenine	up	Kynurenine/alpha-aminoadipate aminotransferase, mitochondrial	AADAT	Q8N5Z0	21990318	1.6e-12	0
Kynurenine	up	Kynurenine--oxoglutarate transaminase 1	CCBL1	Q16773	21990318	1.6e-12	0
Kynurenine	up	Kynurenine 3-monooxygenase	KMO	O15229	21990318	1.6e-12	0
Kynurenine	up	Kynurenine formamidase	AFMID	Q63HM1	21990318	1.6e-12	0
Kynurenine	up	Kynurenine--oxoglutarate transaminase 3	CCBL2	Q6YP21	21990318	1.6e-12	0
Phenylalanine	up	Phenylalanine-4-hydroxylase	PAH	P00439	21990318	5.73e-05	0.00158
Phenylalanine	up	Aspartate aminotransferase, cytoplasmic	GOT1	P17174	21990318	5.73e-05	0.00158
Phenylalanine	up	Tyrosine aminotransferase	TAT	P17735	21990318	5.73e-05	0.00158
Phenylalanine	up	Phenylalanine--tRNA ligase beta subunit	FARSB	Q9NSD9	21990318	5.73e-05	0.00158
Phenylalanine	up	Aromatic-L-amino-acid decarboxylase	DDC	P20711	21990318	5.73e-05	0.00158
Phenylalanine	up	Lactoperoxidase	LPO	P22079	21990318	5.73e-05	0.00158
Phenylalanine	up	Eosinophil peroxidase	EPX	P11678	21990318	5.73e-05	0.00158
Phenylalanine	up	Aspartate aminotransferase, mitochondrial	GOT2	P00505	21990318	5.73e-05	0.00158
Phenylalanine	up	Phenylalanine--tRNA ligase, mitochondrial	FARS2	O95363	21990318	5.73e-05	0.00158
Phenylalanine	up	Phenylalanine--tRNA ligase alpha subunit	FARSA	Q9Y285	21990318	5.73e-05	0.00158
Phenylalanine	up	Tyrosine 3-monooxygenase	TH	P07101	21990318	5.73e-05	0.00158
Phenylalanine	up	Kynurenine--oxoglutarate transaminase 1	CCBL1	Q16773	21990318	5.73e-05	0.00158
Phenylalanine	up	Large neutral amino acids transporter small subunit 2	SLC7A8	Q9UHI5	21990318	5.73e-05	0.00158
Phenylalanine	up	Monocarboxylate transporter 10	SLC16A10	Q8TF71	21990318	5.73e-05	0.00158
Phenylalanine	up	Myeloperoxidase	MPO	P05164	21990318	5.73e-05	0.00158
Phenylalanine	up	Angiotensin-converting enzyme 2	ACE2	Q9BYF1	21990318	5.73e-05	0.00158
Phenylalanine	up	L-amino-acid oxidase	IL4I1	Q96RQ9	21990318	5.73e-05	0.00158
Phenylalanine	up	Peroxiredoxin-6	PRDX6	P30041	21990318	5.73e-05	0.00158
Uracil	up	Dihydropyrimidine dehydrogenase [NADP(+)]	DPYD	Q12882	21990318	6.19e-08	0
Uracil	up	Purine nucleoside phosphorylase	PNP	P00491	21990318	6.19e-08	0
Uracil	up	Thymidine phosphorylase	TYMP	P19971	21990318	6.19e-08	0
Uracil	up	Uridine phosphorylase 1	UPP1	Q16831	21990318	6.19e-08	0
Uracil	up	Uridine phosphorylase 2	UPP2	O95045	21990318	6.19e-08	0
Uracil	up	Uridine-cytidine kinase-like 1	UCKL1	Q9NWZ5	21990318	6.19e-08	0
Uracil	up	Uracil phosphoribosyltransferase homolog	UPRT	Q96BW1	21990318	6.19e-08	0
Uracil	up	Uracil nucleotide/cysteinyl leukotriene receptor	GPR17	Q13304	21990318	6.19e-08	0
Hypoxanthine	up	Xanthine dehydrogenase/oxidase	XDH	P47989	21990318	0.010655	0.046715
Hypoxanthine	up	Hypoxanthine-guanine phosphoribosyltransferase	HPRT1	P00492	21990318	0.010655	0.046715
Hypoxanthine	up	Equilibrative nucleoside transporter 2	SLC29A2	Q14542	21990318	0.010655	0.046715
Hypoxanthine	up	Purine nucleoside phosphorylase	PNP	P00491	21990318	0.010655	0.046715
Tyrosine	up	Tyrosine--tRNA ligase, mitochondrial	YARS2	Q9Y2Z4	21990318	0.00419	0.032734
Tyrosine	up	Phenylalanine-4-hydroxylase	PAH	P00439	21990318	0.00419	0.032734
Tyrosine	up	Tyrosinase	TYR	P14679	21990318	0.00419	0.032734
Tyrosine	up	Tyrosine 3-monooxygenase	TH	P07101	21990318	0.00419	0.032734
Tyrosine	up	Thyroid peroxidase	TPO	P07202	21990318	0.00419	0.032734
Tyrosine	up	Aspartate aminotransferase, mitochondrial	GOT2	P00505	21990318	0.00419	0.032734
Tyrosine	up	Tyrosine aminotransferase	TAT	P17735	21990318	0.00419	0.032734
Tyrosine	up	Tyrosine--tRNA ligase, cytoplasmic	YARS	P54577	21990318	0.00419	0.032734
Tyrosine	up	Epidermal growth factor receptor	EGFR	P00533	21990318	0.00419	0.032734
Tyrosine	up	Fibroblast growth factor receptor 1	FGFR1	P11362	21990318	0.00419	0.032734
Tyrosine	up	Aspartate aminotransferase, cytoplasmic	GOT1	P17174	21990318	0.00419	0.032734
Tyrosine	up	Monocarboxylate transporter 10	SLC16A10	Q8TF71	21990318	0.00419	0.032734
Tyrosine	up	Monocarboxylate transporter 8	SLC16A2	P36021	21990318	0.00419	0.032734
Tyrosine	up	Tubulin--tyrosine ligase	TTL	Q8NG68	21990318	0.00419	0.032734
Tyrosine	up	Aromatic-L-amino-acid decarboxylase	DDC	P20711	21990318	0.00419	0.032734
Tyrosine	up	Iodotyrosine dehalogenase 1	IYD	Q6PHW0	21990318	0.00419	0.032734
Tyrosine	up	L-amino-acid oxidase	IL4I1	Q96RQ9	21990318	0.00419	0.032734
3-Hydroxykynurenine	up	Kynureninase	KYNU	Q16719	21990318	0.000865	0.005943
3-Hydroxykynurenine	up	Kynurenine/alpha-aminoadipate aminotransferase, mitochondrial	AADAT	Q8N5Z0	21990318	0.000865	0.005943
3-Hydroxykynurenine	up	Kynurenine--oxoglutarate transaminase 1	CCBL1	Q16773	21990318	0.000865	0.005943
3-Hydroxykynurenine	up	Kynurenine 3-monooxygenase	KMO	O15229	21990318	0.000865	0.005943
3-Hydroxykynurenine	up	Kynurenine--oxoglutarate transaminase 3	CCBL2	Q6YP21	21990318	0.000865	0.005943
3-Hydroxykynurenine	up	Aromatic-L-amino-acid decarboxylase	DDC	P20711	21990318	0.000865	0.005943
3-Hydroxykynurenine	up	Kynurenine formamidase	AFMID	Q63HM1	21990318	0.000865	0.005943
N12-Diacetylspermine	up	Peroxisomal N(1)-acetyl-spermine/spermidine oxidase	PAOX	Q6QHF9	21990318	1.57e-05	0.00158
