# Supplementary material for: Protein Interactome of Muscle Invasive Bladder Cancer
Source: PLoS One. 2015 Jan 8;10(1):e0116404. doi: 10.1371/journal.pone.0116404 (PMC4287622; doi:10.1371/journal.pone.0116404)
Supplement: S8 Table — Provided are protein coding genes with significant levels of mutations pertaining to muscle-invasive phenotype (T2–T4) of bladder carcinoma and PubMed identifiers. (XLS) [file pone.0116404.s008.xls]

## Sheet: Original Data
Table S8. List of protein coding genes with statistically significant levles of mutations occuring in bladder invasive carcinoma. Level of muations were measured using MutSig with FDR < 0.1 and were compared based on muscle-invasive (MI: T2,T3,T4) against normal samples.
Gene Symbol	Description	PubMed	n	p-value	q-value		Details on the mutation data are available at
ARID1A	AT-rich interactive domain-containing protein 1A	24476821	39	3e-15	1.81e-11		http://www.nature.com/nature/journal/v507/n7492/extref/nature12965-s1.pdf
CDKN1A	Cyclin-dependent kinase inhibitor 1	24476821	18	3.11e-15	1.81e-11
TP53	Cellular tumor antigen p53	24476821	75	3.33e-15	1.81e-11
RB1	Retinoblastoma-associated protein	24476821	19	4.33e-15	1.81e-11
KDM6A	Lysine-specific demethylase 6A	24476821	32	5e-15	1.81e-11
PIK3CA	Phosphatidylinositol 4,5-bisphosphate 3-kinase catalytic subunit alpha isoform	24476821	26	7.66e-15	2.31e-11
ELF3	ETS-related transcription factor Elf-3	24476821	15	2.91e-11	7.53e-08
ERCC2	TFIIH basal transcription factor complex helicase XPD subunit	24476821	16	7.36e-10	1.66e-06
MLL2	Histone-lysine N-methyltransferase 2D	24476821	39	2.46e-09	4.95e-06
FBXW7	F-box/WD repeat-containing protein 7	24476821	16	5.79e-09	1.05e-05
FOXQ1	Forkhead box protein Q1	24476821	7	1.54e-08	2.54e-05
NFE2L2	Nuclear factor erythroid 2-related factor 2	24476821	12	2.49e-08	3.75e-05
FGFR3	Fibroblast growth factor receptor 3	24476821	21	7.98e-07	0.00111
TXNIP	Thioredoxin-interacting protein	24476821	10	1.79e-06	0.00231
STAG2	Cohesin subunit SA-2	24476821	14	2.04e-06	0.00246
CDKN2A	Cyclin-dependent kinase inhibitor 2A, isoforms 1/2/3	24476821	8	2.26e-06	0.00256
RHOB	Rho-related GTP-binding protein RhoB	24476821	7	3.33e-06	0.00337
BTG2	Protein BTG2	24476821	6	3.35e-06	0.00337
FOXA1	Hepatocyte nuclear factor 3-alpha	24476821	7	3.77e-06	0.00359
RXRA	Retinoic acid receptor RXR-alpha	24476821	12	4.86e-06	0.0044
HORMAD1	HORMA domain-containing protein 1	24476821	8	6.56e-06	0.00565
EID2	EP300-interacting inhibitor of differentiation 2	24476821	25	1.01e-05	0.0083
KLF5	Krueppel-like factor 5	24476821	11	1.85e-05	0.0146
GPC5	Glypican-5	24476821	8	2.12e-05	0.016
HRAS	GTPase Hras	24476821	6	2.8e-05	0.0203
ERBB3	Receptor tyrosine-protein kinase erbB-3	24476821	14	4.2e-05	0.0284
ZFP36L1	Zinc finger protein 36, C3H1 type-like 1	24476821	6	4.24e-05	0.0284
RHOA	Transforming protein RhoA	24476821	5	6.87e-05	0.0444
PAIP1	Polyadenylate-binding protein-interacting protein 1	24476821	7	7.88e-05	0.0492
ZFR2	Zinc finger RNA-binding protein 2	24476821	6	0.000118	0.0712
TSC1	Hamartin	24476821	11	0.000132	0.0771
CCND3	G1/S-specific cyclin-D3	24476821	5	0.00014	0.0791
ERBB2	Receptor tyrosine-protein kinase erbB-2	24476821	11	9.25e-10	6.97e-07
ATM	Serine-protein kinase ATM	24476821	19	8.4e-09	4.22e-06
CTNNB1	Catenin beta-1	24476821	3	0.000158	0.0652

## Sheet: Significant gene symbols
Table S8. List of protein coding genes with statistically significant levles on mutations occuring in bladder invasive carcinoma. Individual mutated genes reporting information on the mRNA/protein abundance levels are provided with their PubMed references
Gene Symbol			Reference		Expression	p-value
ARID1A			23650517, 23887298, 24121791		down	0.012
CDKN1A			14981102, 14981105, 16949911		down	0.05
TP53			21072204, 8558845, 7677935, 17384651, 14981102, 14981105, 9515785, 23887298		up	0.001
RB1			14981102, 14981105, 9515785		up/down	0.05
KDM6A			23887298, 24121791		N/A	N/A
PIK3CA			21072204, 23887298, 22417847, 22430209, 23107319, 25092538		N/A	N/A
ELF3			N/A		N/A	N/A
ERCC2			25096233, 24121791		N/A	N/A
MLL2			24121791		N/A	N/A
FBXW7			23166673		down	0.05
FOXQ1			N/A		N/A	N/A
NFE2L2			N/A		N/A	N/A
FGFR3			24846059, 21072204, 16278391, 23887298		up	0.003
TXNIP			N/A		N/A	N/A
STAG2			24121791		down	0.019
CDKN2A			23887298, 22422578		down	0.0002
RHOB			12855641		up	0.05
BTG2			N/A		N/A	N/A
FOXA1			N/A		N/A	N/A
RXRA			N/A		N/A	N/A
HORMAD1			N/A		N/A	N/A
EID2			N/A		N/A	N/A
KLF5			12901861		N/A	N/A
GPC5			N/A		N/A	N/A
HRAS			21072204, 22820081		down	0.0915
ERBB3			N/A		N/A	N/A
ZFP36L1			N/A		N/A	N/A
RHOA			12855641		N/A	N/A
PAIP1			N/A		N/A	N/A
ZFR2			N/A		N/A	N/A
TSC1			18397877, 12853839		N/A	N/A
CCND3			23887298		N/A	N/A
ERBB2			23887298		N/A	N/A
ATM			24121791		N/A	N/A
CTNNB1			12394763, 20818428, 11123760		N/A	N/A
