# Supplementary material for: Protein Interactome of Muscle Invasive Bladder Cancer
Source: PLoS One. 2015 Jan 8;10(1):e0116404. doi: 10.1371/journal.pone.0116404 (PMC4287622; doi:10.1371/journal.pone.0116404)
Supplement: S9 Table — Provided are the MIBC-asociated gene symbols in three different columns; a. 1,054 unique gene symbols from initial consolidation, b. 592 gene symbols excluding enzymes from metabolite signatures as well as miRNA targets c. 286 gene symbols that formed the induced subgraph, and d. interaction information among the 286 gene symbols. (XLS) [file pone.0116404.s009.xls]

## Sheet: Sheet1
Table S9. List of th Unique protein coding genes used for buidling the induced subgraph.
1054 - Unique Molecules combined	592 - Excluding metaboite and miRNA targets	286 - Interaction Subgraph		Interactions (PPI)
ARID1A	ARID1A	GJA1		(ALOX12 , ITGB4)
CDKN1A	CDKN1A	POLR2I		(IGFBP3 , MMP2)
TP53	TP53	SMAD6		(E2F1 , DMTF1)
RB1	RB1	FGF2		(E2F1 , MT1G)
KDM6A	FBXW7	COL4A6		(CCND1 , E2F1)
PIK3CA	STAG2	TSC1		(EGR1 , JUN)
ELF3	CDKN2A	DUSP1		(UPK2 , UPK1A)
ERCC2	HRAS	STAM2		(KDR , RASA1)
MLL2	TSC1	TIMP3		(FOXO3 , JUN)
FBXW7	CTNNB1	TCEA1		(CASP3 , TRAF3)
FOXQ1	ADAMTS9	SIRT1		(CCND1 , CDKN1B)
NFE2L2	CCND1	RAF1		(CAV1 , JUN)
FGFR3	IGFL1	HGF		(PRKCA , PTPN12)
TXNIP	LDB2	SP1		(COL5A1 , COL5A3)
STAG2	FGFR1	HIC1		(CASP3 , PTBP1)
CDKN2A	CRISPLD2	TOP2A		(HRAS , RASA1)
RHOB	ESR1	CTGF		(CAV1 , ESR1)
BTG2	PHACTR3	RECK		(RPA2 , STAT3)
FOXA1	HIC1	UQCRC2		(CAV1 , IGFBP3)
RXRA	DIP2C	PRKCH		(SP1 , PPP1R13L)
HORMAD1	TRPM2	FABP6		(CDK2 , RPA1)
EID2	ITPR3	PDLIM3		(LAMC2 , MMP2)
KLF5	LRRC32	NR4A1		(HGF , MET)
GPC5	NXN	ANXA6		(COL5A1 , THBS1)
HRAS	PKN1	PCBP2		(DCN , FBN1)
ERBB3	CACNA1C	API5		(RTKN , TGFBR1)
ZFP36L1	NFATC1	SFRS9		(PRKCZ , MAPK1)
RHOA	DCHS1	LAMC1		(CTNNB1 , PTPRF)
PAIP1	7A5	HDAC4		(ABCA1 , PDLIM3)
ZFR2	COL4A6	BAX		(S100A2 , TP53)
TSC1	FLJ42461	IGFBP3		(ERBB2 , RASA1)
CCND3	SLIT2	ARAF		(ITGA6 , LAMC1)
ERBB2	GPT2	PTPN12		(ACTN1 , PALLD)
ATM	RGS11	MYLIP		(PTK2B , GRIN2A)
CTNNB1	GAS6	NR4A3		(ARAF , HRAS)
ADAMTS9	C8orf55	MAP4K4		(PRKCG , TOP2A)
CCND1	RASAL1	LAMC2		(S100A4 , TP53)
IGFL1	PDZRN3	AURKA		(MMP9 , THBS1)
LDB2	PTPRD	DIABLO		(ERBB2 , ERBB4)
FGFR1	DYSF	NFYA		(FGFR3 , STAT3)
CRISPLD2	RORA	STMN1		(PTK2B , FGFR3)
ESR1	FAM19A5	TIMP1		(CDK2 , PRKCH)
PHACTR3	PBX1	LGALS3		(RHOB , OPHN1)
HIC1	TRAF3	UBE2I		(BCL2 , HRAS)
DIP2C	INPP5A	CUGBP1		(RAF1 , YWHAZ)
TRPM2	TRIP13	CASP3		(CEBPB , MAPK1)
ITPR3	CELSR2	GRIN2A		(CAV1 , NOS2A)
LRRC32	PEX14	SERPINB5		(TNC , ITGA5)
NXN	AYTL2	CDC14B		(E2F1 , TOP2A)
PKN1	RIMS3	ID3		(CEBPB , HMGB1)
CACNA1C	ECT2	PLSCR4		(CTGF , ERBB4)
NFATC1	SMOC2	HAND2		(FN1 , HGF)
DCHS1	CPXM2	BTG2		(BAX , TP53)
7A5	PALLD	YAP1		(RRAD , YWHAZ)
COL4A6	PNPLA7	RFWD2		(JUN , TOP2A)
FLJ42461	GMDS	ERRFI1		(CDKN2A , ZFP91)
SLIT2	FBXL7	SLC37A1		(JUN , MMP2)
GPT2	C20orf44	GATA6		(CCND1 , RUNX1)
RGS11	ABAT	CTNNB1		(CDK4 , RB1)
GAS6	KRT17	MFAP5		(CTNNB1 , FOXO3)
C8orf55	ELAVL2	RAB34		(CDH1 , PTPRF)
RASAL1	SCARA5	HIF1A		(ESR1 , SLC37A1)
PDZRN3	ZNF521	HMGB1		(CDKN1A , SP1)
PTPRD	PPP2R2B	IMPDH2		(FN1 , TNC)
DYSF	HECW2	BSG		(RASA1 , SOCS3)
RORA	TOP3B	BCL2L1		(EGFR , ERBB4)
FAM19A5	ATHL1	CAP1		(JAK1 , STAM2)
PBX1	ADRM1	MYLK		(C1QBP , PRKCZ)
TRAF3	RGNEF	PTEN		(MRE11A , NBN)
INPP5A	PRIMA1	SOX4		(HIF1A , JUN)
TRIP13	ALOX12	TJP2		(BCKDHB , E2F1)
CELSR2	MEIS2	SERPINA3		(CCND1 , CTNNB1)
PEX14	PCSK2	OPHN1		(PRKCZ , YWHAZ)
AYTL2	ADAMTSL1	ZFP91		(CASP3 , CDH1)
RIMS3	TMEM134	TOP3B		(TP53 , SIRT1)
ECT2	ADAMTS2	KRT6A		(CASP3 , PKN1)
SMOC2	PTPRU	UPK1A		(BAX , BCL2)
CPXM2	MGC16372	PTK2B		(ATP5B , UQCRC2)
PALLD	APXL	SOCS3		(ANXA6 , PTK2B)
PNPLA7	XYLT1	C1QBP		(COL1A2 , COL5A3)
GMDS	NTN1	SNX1		(DCN , THBS1)
FBXL7	C10orf30	PBX1		(CDKN1A , MED1)
C20orf44	ODZ3	TOM1L1		(PRKCA , TOP2A)
ABAT	NOS2A	S100A2		(HSPD1 , RASA1)
KRT17	LAMA3	RUNX1		(MT1G , RB1)
ELAVL2	LAMC2	FDFT1		(SP1 , TP53)
SCARA5	LAMB3	LAMA3		(BCL2 , JUN)
ZNF521	TRPV1	CD164		(BIRC5 , RB1)
PPP2R2B	KRT20	TCF4		(CTNNB1 , ESR1)
HECW2	FXYD3	TNFAIP3		(C1QBP , CBFB)
TOP3B	ADIRF	ATXN1		(RB1 , TFAP2A)
ATHL1	UPK2	PRKCA		(ESR2 , MED1)
ADRM1	AGR2	ESR2		(MMP3 , TIMP1)
RGNEF	KRT19	FOSL1		(TCEA1 , TH1L)
PRIMA1	CD147	NR2F6		(CTSK , FGFR3)
ALOX12	STMN1	PER1		(JUN , RFWD2)
MEIS2	FOXA1	ITGA5		(CAV1 , PTPRF)
PCSK2	ESR2	MT1G		(NR4A1 , ATXN1)
ADAMTSL1	JMJD6	GNAI3		(CRP , FN1)
TMEM134	ENDOGL1	NOS2A		(TP53 , RFWD2)
ADAMTS2	TRIM26	BECN1		(CEBPB , EGFR)
PTPRU	AK126449	EGR1		(ITGB4 , MET)
MGC16372	BX103974	CDKN1A		(TGFBR1 , ANAPC5)
APXL	ATG9B	CCND1		(MMP9 , TIMP1)
XYLT1	RFWD2	TGFBR2		(ACTB , LASP1)
NTN1	RPS19	PTGS2		(ACTN1 , CDH1)
C10orf30	CTNND2	HSPD1		(EGFR , STAT3)
ODZ3	CD8A	PCCB		(GRIN2A , PRKCA)
NOS2A	UBE2N	TRPM2		(CTNNB1 , MET)
LAMA3	ACTN4	COL5A1		(ECT2 , PRKCZ)
LAMC2	CLCC2B	CA9		(CCND1 , CDKN1A)
LAMB3	EIF1	E2F1		(STMN1 , STAT3)
TRPV1	STAM2	TH1L		(ABL1 , JAK1)
KRT20	CORO2B	TNC		(DCN , EGFR)
FXYD3	POLR2I	MAPK1		(JUN , MCL1)
ADIRF	TCEA1	FN1		(E2F1 , ID3)
UPK2	SOX21	CTNND1		(COL7A1 , LAMC2)
AGR2	KCNJ14	INPP5A		(ITGB4 , ATXN1)
KRT19	OR10H3	ANP32A		(HIF1A , TP53)
CD147	ARL6IP1	TGM2		(BIRC5 , E2F1)
STMN1	DKFZP564G2022	CDK2		(C1QBP , TOP3B)
ESR2	MRPL2	DCN		(ACTB , VSNL1)
JMJD6	SBDS	FBXW7		(MDM2 , TP53)
ENDOGL1	ANAPC5	RRAD		(JUN , MTAP)
TRIM26	MAPT	MMP3		(MCL1 , MAPK1)
AK126449	C11orf109	JAK1		(E2F1 , SP1)
BX103974	LMBRD1	PCSK5		(RB1 , TOP2A)
ATG9B	PLSCR4	HOXA11		(E2F1 , TP53INP1)
RFWD2	AS3MT	TIMP2		(BSG , CAV1)
RPS19	ADORA3	DPT		(JUN , MKI67)
CTNND2	YIPF5	BAD		(DPT , LOX)
CD8A	NDEL1	PLAU		(CDK2 , CDKN1A)
UBE2N	RAB34	ABCC3		(MAPK1 , STAT3)
ACTN4	LDOC1L	VSNL1		(BCL2 , NR4A1)
CLCC2B	MRPS36	TNFAIP6		(HMGB1 , TP53)
EIF1	WDR62	COL6A3		(E2F1 , HTATIP2)
STAM2	TH1L	COL7A1		(CDH1 , ZEB1)
CORO2B	ZNF543	DHCR24		(CEBPB , RB1)
POLR2I	AK021906	NBN		(ITPR3 , JUN)
TCEA1	AK022936	BIRC5		(RB1 , VEGFA)
SOX21	AK024204	CDKN2A		(SMAD6 , DIABLO)
KCNJ14	AK124262	EYA4		(CASP3 , SP1)
OR10H3	SH3TC2	PRKCZ		(DDX5 , TP53)
ARL6IP1	BU678326	PLAUR		(CCND1 , DMTF1)
DKFZP564G2022	HN1	JUN		(FGF2 , API5)
MRPL2	NBN	HTATIP2		(COL4A6 , FN1)
SBDS	NFYA	AXL		(RPA1 , TP53)
ANAPC5	XPNPEP2	ITPR3		(CAV1 , HRAS)
MAPT	IFITM1	FAP		(RUNX1 , FOS)
C11orf109	PTK2B	GALNT1		(DCN , MMP2)
LMBRD1	SMO	MECP2		(GJA1 , MAPK1)
PLSCR4	SSX1	ITGA6		(FOS , RB1)
AS3MT	KIR3DL1	BCL2L11		(PRKCA , PDLIM7)
ADORA3	LILRA1	MAPT		(FOS , MAPK1)
YIPF5	OR10H2	PDLIM7		(CASP3 , MAPT)
NDEL1	KIAA0232	FBP1		(MMP9 , RECK)
RAB34	MS4A7	ATP5B		(MMP2 , TIMP2)
LDOC1L	TRIM39	CTSB		(ESR1 , PTEN)
MRPS36	DDX31	FOXO3		(NR2F6 , ESR1)
WDR62	ADIPOR2	RASA1		(BAD , YWHAZ)
TH1L	SLC12A8	MRE11A		(FOXO3 , YWHAZ)
ZNF543	RAB7B	KPNA2		(CDK4 , TGFBR1)
AK021906	CUGBP1	FGFR1		(E2F1 , DIABLO)
AK022936	C6orf201	IL8		(TOM1L1 , CUGBP1)
AK024204	UPK3A	LASP1		(COL7A1 , MMP2)
AK124262	KRT6A	CDKN1B		(RASA1 , AURKA)
SH3TC2	FGFR3	COL3A1		(RUNX1T1 , TCF4)
BU678326	GATA3	MTAP		(ACTN1 , GRIN2A)
HN1	EGFR	PIM1		(CEBPB , JUN)
NBN	HMGA2	LOX		(BAD , BCL2)
NFYA	TGFBR1	MITF		(MITF , UBE2I)
XPNPEP2	E2F1	GAS6		(CDK2 , RPA2)
IFITM1	ITCH	ERBB4		(PRKCA , RRAD)
PTK2B	CBX7	PPP1R13L		(CDH1 , CTNNB1)
SMO	SGPL1	ZEB1		(MMP9 , TIMP3)
SSX1	PTBP2	PKN1		(COL4A6 , MMP9)
KIR3DL1	MAP2K4	RUNX1T1		(AURKA , UBE2N)
LILRA1	BAP1	PTBP1		(CDK2 , TP53)
OR10H2	RTKN	ABCA1		(KPNA2 , TP53)
KIAA0232	RASA1	ABCB1		(CTNNB1 , TFAP2A)
MS4A7	USP46	ERBB3		(CCND1 , SP1)
TRIM39	IKBKE	ACTN1		(FAS , MET)
DDX31	CEBPB	CDK4		(FAS , PRKCA)
ADIPOR2	MECP2	MDM2		(BIRC5 , DIABLO)
SLC12A8	MEIS1	ST6GALNAC6		(HIF1A , RB1)
RAB7B	TP53INP1	CEBPB		(CDKN1A , TP53)
CUGBP1	PDCD4	PLSCR3		(RASA1 , MAP4K4)
C6orf201	DMTF1	TP53INP1		(COL4A6 , DCN)
UPK3A	ACTR1A	GATA3		(JUN , TIMP3)
KRT6A	HOXA11	DNM2		(TGFBR1 , TGFBR2)
GATA3	GATA6	HRAS		(TNC , JUN)
EGFR	MITF	PTPRF		(JUN , TNFAIP3)
HMGA2	RARG	FGF1		(GATA3 , MED1)
TGFBR1	ATXN1	FGFR3		(MMP2 , TIMP1)
E2F1	CTGF	COPZ2		(ATXN1 , ST6GALNAC6)
ITCH	SERP1	COL5A3		(MET , STAT3)
CBX7	POGK	TEAD1		(ATXN1 , VSNL1)
SGPL1	BDNF	KRT19		(E2F1 , HMGB1)
PTBP2	HDAC4	STAT3		(RPA1 , TCEA1)
MAP2K4	GJA1	ITGB4		(CASP3 , RB1)
BAP1	LASP1	STAG2		(HGF , SDC1)
RTKN	MET	MKI67		(CDKN2A , E2F1)
RASA1	CAP1	PPP2R2B		(BCL2 , CDK2)
USP46	DDX5	YWHAZ		(CDKN1A , E2F1)
IKBKE	TIMP3	CRP		(ERBB3 , FGFR1)
CEBPB	DHX15	IKBKE		(ERBB3 , PTK2B)
MECP2	TRIM2	TGFBR1		(CDK2 , CDKN1B)
MEIS1	HAND2	CTNND2		(ERBB4 , RASA1)
TP53INP1	ADAR	CAV1		(CTSB , SPHK1)
PDCD4	TRAPPC3	F11R		(FAS , PTBP1)
DMTF1	H3F3B	ACTN4		(CCND1 , CDK4)
ACTR1A	GNPDA2	PTPRD		(ABL1 , ERBB3)
HOXA11	CNN3	ERBB2		(ECT2 , PLK1)
GATA6	BLCAP	HN1		(CCND1 , RB1)
MITF	ABL1	S100A4		(JUN , BCL2L11)
RARG	SOCS3	TP53		(FAP , PLAUR)
ATXN1	ERBB3	PPARG		(FGF1 , FGFR1)
CTGF	NFIB	TGFB3		(BIRC5 , CASP3)
SERP1	BTG2	UPK2		(BAX , DIABLO)
POGK	RECK	GAB1		(EGFR , RASA1)
BDNF	JAG1	RORA		(PLK1 , ANAPC5)
HDAC4	RUNX1	TRAF3		(ESR1 , MDM2)
GJA1	SP1	COL1A2		(EGFR , SOCS3)
LASP1	UBE2I	FIGF		(YWHAZ , TJP2)
MET	NOTCH2	FOS		(COL5A1 , DCN)
CAP1	RAF1	SPHK1		(BCL2L1 , TP53)
DDX5	MYRIP	RHOB		(ACTB , MAPT)
TIMP3	TEAD1	ECT2		(TRAF3 , CAP1)
DHX15	CD164	RTKN		(IMPDH2 , IKBKE)
TRIM2	MAGT1	MMP9		(NR4A1 , FXYD3)
HAND2	EYA4	FHIT		(EGFR , MAPK1)
ADAR	PTPN12	CTSK		(DDX5 , PRKCA)
TRAPPC3	B4GALT1	PRKCG		(CASP3 , CDKN1A)
H3F3B	MYO10	MEIS2		(ERBB4 , YAP1)
GNPDA2	ELOVL5	ESR1		(CDKN1A , PRKCH)
CNN3	LRRC1	ARL6IP1		(BCL2L1 , BCL2L11)
BLCAP	LAMC1	ALOX12		(JUN , MEIS1)
ABL1	PGRMC2	CDH1		(CAV1 , TGFBR1)
SOCS3	CHSY1	EGFR		(FGFR1 , MMP2)
NFIB	PAPSS2	MEIS1		(NFATC1 , PIM1)
RECK	SLC16A1	ACTB		(EGFR , ERBB2)
JAG1	PLDN	FBN1		(PCBP2 , POLR2I)
RUNX1	TMEM109	VEGFA		(ERBB2 , JAK1)
SP1	CHODL	FAS		(E2F1 , UBE2N)
UBE2I	CAV1	JAG1		(JUN , UBE2I)
NOTCH2	GNAI3	MMP2		(DCN , DPT)
RAF1	PLSCR3	RPA1		(PPP2R2B , TGFBR1)
MYRIP	TARBP1	TRIP13		(ITGB4 , LAMC1)
TEAD1	PTBP1	ANAPC5		(RUNX1 , CBFB)
CD164	LITAF	UBE2N		(JAK1 , SOCS3)
MAGT1	PPP1R13L	PTPRU		(CDK4 , CDKN2A)
EYA4	DHCR24	ABL1		(CTNNB1 , TCF4)
PTPN12	ABHD5	ATXN10		(EGFR , ITGA5)
B4GALT1	PTTG1IP	TGFBI		(PTK2B , JAK1)
MYO10	ARRDC1	MED1		(CDKN1A , RB1)
ELOVL5	USP48	RNF128		(COL1A2 , DCN)
LRRC1	RBMS1	NFATC1		(E2F1 , RB1)
LAMC1	AK2	TFAP2A		(C1QBP , SFRS9)
PGRMC2	TOM1L1	RPA2		(POLR2I , SFRS9)
CHSY1	OAF	FXYD3		(FHIT , UBE2I)
PAPSS2	VPS37C	KDR		(FGF2 , SDC1)
SLC16A1	CDC14B	DNMT1		(FOXO3 , BCL2L11)
PLDN	F11R	TEGT		(ACTN1 , FBP1)
TMEM109	ATP6V0E1	RB1		(FABP6 , ABCC3)
CHODL	DNM2	BCL2		(CASP3 , RASA1)
CAV1	SLC22A5	THBS1		(NFYA , SP1)
GNAI3	HTATIP2	PDGFA		(CAV1 , PTEN)
PLSCR3	FAM57A	BCKDHB		(MRE11A , TP53)
TARBP1	TUBB6	NOTCH2		(ACTB , TGM2)
PTBP1	CDK4	PLK1		(NFYA , TP53)
LITAF	ALDH9A1	ARF4		(MMP3 , TIMP3)
PPP1R13L	TJP2	KRT17		(PPARG , MED1)
DHCR24	SOX4	RGS2		(CDH1 , DIABLO)
ABHD5	GALNT1	PALLD		(INPP5A , YWHAZ)
PTTG1IP	ZFP91	CBFB		(BCL2 , MAPK1)
ARRDC1	TNPO1	SLC16A1		(BCL2L1 , MCL1)
USP48	FNDC3B	TNPO1		(HRAS , RAF1)
RBMS1	CBFB	MET		(E2F1 , HN1)
AK2	C11orf58	LAMB3		(TOP2A , TP53)
TOM1L1	ACBD3	MCL1		(BCL2 , MCL1)
OAF	JARID2	SDC1		(COL3A1 , THBS1)
VPS37C	TAB2	AQP3		(CDKN1A , STAT3)
CDC14B	BCL2	RPS19		(ITGA6 , ITGB4)
F11R	CREBL2	DMTF1		(BAD , RAF1)
ATP6V0E1	JAK1	BDNF		(MAPK1 , RB1)
DNM2	BCL2L11	DDX5		(COL1A2 , FN1)
SLC22A5	GAB1			(PRKCA , TP53)
HTATIP2	RUNX1T1			(EGR1 , TP53)
FAM57A	THBS1			(JAK1 , PRKCZ)
TUBB6	SLC44A1			(CDKN1B , FOXO3)
CDK4	HSPD1			(CDH1 , MET)
ALDH9A1	KIF2A			(E2F1 , TNPO1)
TJP2	TAGLN2			(JUN , COPZ2)
SOX4	ANKRD29			(HMGB1 , PRKCA)
GALNT1	PIM1			(GJA1 , JUN)
ZFP91	ARF4			(MAPK1 , SP1)
TNPO1	MTX1			(BCL2 , BCL2L1)
FNDC3B	ZEB1			(ERBB2 , ERBB3)
CBFB	ERRFI1			(E2F1 , MDM2)
C11orf58	MED1			(C1QBP , PRKCA)
ACBD3	VEGFA			(NR4A1 , MAPK1)
JARID2	IL8			(KDR , TIMP3)
TAB2	TGFBR2			(COL1A2 , TGFBI)
BCL2	MTAP			(ABL1 , PTPN12)
CREBL2	GLCCI1			(HIF1A , VEGFA)
JAK1	RHOB			(CASP3 , TGM2)
BCL2L11	API5			(PCBP2 , SFRS9)
GAB1	AP2M1			(JAG1 , NOTCH2)
RUNX1T1	ABCA1			(CTSB , PLAU)
THBS1	SIRT1			(RHOB , ECT2)
SLC44A1	YAP1			(JAK1 , PLAUR)
HSPD1	YWHAZ			(CDKN1B , RB1)
KIF2A	GAS1			(BCL2L1 , TEGT)
TAGLN2	ACTB			(PRKCA , PRKCZ)
ANKRD29	NNMT			(TGFB3 , TGFBR2)
PIM1	MT1X			(DCN , MMP3)
ARF4	AEBP1			(TNFAIP3 , YWHAZ)
MTX1	COL16A1			(CASP3 , PRKCZ)
ZEB1	HSD17B2			(BCL2 , BECN1)
ERRFI1	RAB31			(DUSP1 , MAPK1)
MED1	G0S2			(MAPT , PKN1)
VEGFA	COL1A2			(CTNNB1 , ERBB2)
IL8	KIAA0992			(LAMB3 , LAMC2)
TGFBR2	IL6			(BDNF , ESR1)
MTAP	FDFT1			(BAX , MCL1)
GLCCI1	SPHK1			(SMAD6 , TGFBR1)
API5	SLC2A3			(CTNNB1 , PTPRU)
AP2M1	FMO1			(FGF1 , FGFR3)
ABCA1	JUN			(CDK2 , E2F1)
SIRT1	SPC12			(CDKN2A , MDM2)
YAP1	POSTN			(CDK4 , JUN)
YWHAZ	C7orf10			(EGFR , MET)
GAS1	COPZ2			(MCL1 , BCL2L11)
ACTB	SFRS9			(NR4A1 , YWHAZ)
NNMT	CXCL2			(JUN , STAT3)
MT1X	GFPT2			(CTNNB1 , TGFBR2)
AEBP1	TNFAIP3			(RB1 , TP53)
COL16A1	COL11A1			(FGF2 , RPS19)
HSD17B2	MCP			(PTK2B , RASA1)
RAB31	COL6A3			(CCND1 , ESR1)
G0S2	COL3A1			(GAB1 , MET)
COL1A2	SLC14A1			(ITPR3 , TRPM2)
KIAA0992	COL10A1			(PTGS2 , TP53)
IL6	C1QBP			(CDK2 , ID3)
FDFT1	NPC1			(FN1 , ITGA5)
SPHK1	PER1			(JAG1 , THBS1)
SLC2A3	TNC			(DNMT1 , HMGB1)
FMO1	DECR1			(POLR2I , TH1L)
JUN	TEGT			(BAD , MCL1)
SPC12	ITGA5			(CTNND2 , SPHK1)
POSTN	MMD			(DCN , FN1)
C7orf10	TAGLN			(FGF2 , JUN)
COPZ2	CALD1			(SERPINA3 , ERBB2)
SFRS9	FN1			(EGFR , ESR1)
CXCL2	FLJ21439			(JUN , MAPK1)
GFPT2	RGS2			(JAK1 , STAT3)
TNFAIP3	MFAP5			(PCCB , PDGFA)
COL11A1	TGFBI			(C1QBP , TSC1)
MCP	CREB3L1			(DHCR24 , MDM2)
COL6A3	SORL1			(ABL1 , MAPT)
COL3A1	SFRP4			(ESR1 , FOXO3)
SLC14A1	SLC43A3			(IGFBP3 , MMP3)
COL10A1	AP1G2			(BSG , ITGA6)
C1QBP	ATP5B			(TSC1 , YWHAZ)
NPC1	SNX1			(CASP3 , HMGB1)
PER1	LDHB			(CDK2 , NFYA)
TNC	SULF1			(ERBB2 , ITGB4)
DECR1	PPARG			(PTK2B , PTPN12)
TEGT	FLJ22457			(CASP3 , MDM2)
ITGA5	MMP11			(CAV1 , MAPK1)
MMD	RRAD			(COL7A1 , THBS1)
TAGLN	LOC400451			(MEIS1 , PBX1)
CALD1	ABCC3			(CCND1 , DNMT1)
FN1	C21orf127			(PPP2R2B , RAF1)
FLJ21439	MFAP3L			(CTGF , TGFB3)
RGS2	HMGCS2			(ABL1 , CTNND2)
MFAP5	FBP1			(DUSP1 , JUN)
TGFBI	HADHB			(DHCR24 , TP53)
CREB3L1	ANXA6			(CDKN1B , JUN)
SORL1	CILP			(PRKCZ , PDLIM7)
SFRP4	CTSL			(THBS1 , TNFAIP6)
SLC43A3	COL5A2			(CDKN1A , DDX5)
AP1G2	CORO1C			(BIRC5 , RASA1)
ATP5B	PRKR			(CTGF , ITGA5)
SNX1	MAP4K4			(AURKA , TP53)
LDHB	MT1H			(SMAD6 , TGFBR2)
SULF1	HKR3			(RB1 , UBE2I)
PPARG	MAOA			(CDKN1B , KPNA2)
FLJ22457	RAB15			(E2F1 , TP53)
MMP11	ZDHHC4			(MDM2 , RB1)
RRAD	CTSK			(PRKCZ , STAT3)
LOC400451	HPGD			(PRKCA , RAF1)
ABCC3	PCBP2			(TFAP2A , TP53)
C21orf127	PDLIM7			(JAK1 , RAF1)
MFAP3L	MT1G			(ITGB4 , PRKCA)
HMGCS2	PCSK5			(ESR2 , SP1)
FBP1	TM4SF12			(ACTB , NOS2A)
HADHB	MYO1B			(EGR1 , SP1)
ANXA6	ISLR			(IL8 , MMP9)
CILP	SIAT9			(BAD , TEGT)
CTSL	SN			(CTNNB1 , CTNND2)
COL5A2	PTD008			(ESR1 , RB1)
CORO1C	ASPN			(JUN , SERPINB5)
PRKR	FBN1			(MED1 , TP53)
MAP4K4	DKFZP586B1621			(UBE2N , RNF128)
MT1H	VSNL1			(SOX4 , UBE2I)
HKR3	FHIT			(BSG , SLC16A1)
MAOA	RGS1			(PPARG , HDAC4)
RAB15	BCKDHB			(CDK2 , ANAPC5)
ZDHHC4	GCLC			(RPA2 , TCEA1)
CTSK	HADHSC			(NR2F6 , JUN)
HPGD	PARP4			(ERBB2 , ERRFI1)
PCBP2	PPFIBP2			(ABL1 , ERBB4)
PDLIM7	MCL1			(TP53 , YWHAZ)
MT1G	SGK			(COL7A1 , LAMB3)
PCSK5	C1R			(FOXO3 , TP53)
TM4SF12	SMAD6			(HOXA11 , MEIS1)
MYO1B	ACTN1			(BSG , ATXN10)
ISLR	BHLHB3			(PRKCG , RGS2)
SIAT9	IMPDH2			(BAD , BCL2L1)
SN	TNFAIP6			(GALNT1 , PTPRF)
PTD008	UPK1A			(RUNX1 , CEBPB)
ASPN	TNRC9			(PTEN , UBE2I)
FBN1	MRC2			(GJA1 , PRKCA)
DKFZP586B1621	RNF128			(CASP3 , MCL1)
VSNL1	ACO2			(CCND1 , MECP2)
FHIT	NDUFAF1			(ABL1 , YWHAZ)
RGS1	HOM-TES-103			(E2F1 , EYA4)
BCKDHB	TGFB3			(JUN , FOSL1)
GCLC	ANP32A			(HIF1A , SP1)
HADHSC	HSPB2			(CDKN2A , HIF1A)
PARP4	CTDSP2			(CDK4 , CDKN1A)
PPFIBP2	DCN			(CCND1 , CDK2)
MCL1	UQCRC2			(ABL1 , RASA1)
SGK	MDH2			(ERBB2 , ESR1)
C1R	SERPINA3			(CDH1 , EGFR)
SMAD6	KIAA0590			(CDKN1A , FOXO3)
ACTN1	INHBA			(EGFR , STAM2)
BHLHB3	C1orf38			(PCBP2 , PTBP1)
IMPDH2	SLC29A3			(PTPRD , PTPRF)
TNFAIP6	FAP			(CAV1 , KDR)
UPK1A	EGR1			(ACTN1 , PKN1)
TNRC9	KLF7			(CTNNB1 , EGFR)
MRC2	NR4A3			(C1QBP , MAPK1)
RNF128	MIR16			(MED1 , RORA)
ACO2	APEH			(NR4A1 , MED1)
NDUFAF1	TCF4			(CTNNB1 , CTNND1)
HOM-TES-103	LOX			(TGFB3 , TGFBR1)
TGFB3	UGT1A3			(CDKN1B , E2F1)
ANP32A	SLC37A1			(RAF1 , RB1)
HSPB2	DPT			(ESR1 , UBE2I)
CTDSP2	DUSP1			(RB1 , HN1)
DCN	BCAS1			(MAPT , YWHAZ)
UQCRC2	LRMP			(ITGA5 , TGM2)
MDH2	GRSF1			(DDX5 , ESR1)
SERPINA3	KIAA0599			(RUNX1 , JUN)
KIAA0590	CXCL3			(CA9 , CTNNB1)
INHBA	GALNAC4S-6ST			(ESR1 , MAPK1)
C1orf38	DCTD			(ABL1 , JUN)
SLC29A3	OIP106			(DNMT1 , ESR1)
FAP	CYR61			(CDKN1A , PIM1)
EGR1	ZDHHC3			(EGFR , GAB1)
KLF7	MT1E			(FGF2 , FGFR1)
NR4A3	IGFBP3			(CEBPB , SP1)
MIR16	DIO2			(PTEN , TP53)
APEH	MT1K			(AURKA , ANAPC5)
TCF4	COL5A3			(PLK1 , STAG2)
LOX	MMP3			(ERBB3 , RASA1)
UGT1A3	MGC3047			(CDKN1A , MITF)
SLC37A1	GREM1			(ATXN1 , UBE2I)
DPT	GPX2			(PLAU , PLAUR)
DUSP1	NPAS2			(CDKN2A , TP53)
BCAS1	VRK3			(NFATC1 , PRKCA)
LRMP	CYP4B1			(BCL2 , TEGT)
GRSF1	NTAN1			(LAMA3 , LAMB3)
KIAA0599	AQP9			(RPA1 , RPA2)
CXCL3	MYLK			(CDK4 , CDKN1B)
GALNAC4S-6ST	SSFA2			(CDK2 , MITF)
DCTD	ATXN10			(HMGB1 , MECP2)
OIP106	DEGS			(CAV1 , CDH1)
CYR61	MYLIP			(CASP3 , TFAP2A)
ZDHHC3	CLCN3			(LAMB3 , THBS1)
MT1E	DAP			(ECT2 , OPHN1)
IGFBP3	EMP1			(ABL1 , MDM2)
DIO2	EDNRA			(COL6A3 , MMP2)
MT1K	COL5A1			(ABL1 , CDKN1B)
COL5A3	CYP1B1			(MMP2 , TIMP3)
MMP3	PDLIM3			(RB1 , TGM2)
MGC3047	VILL			(KDR , VEGFA)
GREM1	TGM2			(CDKN1A , CDKN1B)
GPX2	CTSB			(MMP2 , THBS1)
NPAS2	POF1B			(FN1 , TGM2)
VRK3	ACP6			(BSG , PDLIM7)
CYP4B1	FABP6			(JUN , TGFBR2)
NTAN1	MDS028			(ACTB , CAP1)
AQP9	HIF1A			(DNM2 , KDR)
MYLK	LOC283874			(FOXO3 , SIRT1)
SSFA2	OPHN1			(BCL2 , TP53)
ATXN10	SPON2			(ATXN1 , ANP32A)
DEGS	ID3			(CASP3 , MET)
MYLIP	PCCB			(CAV1 , GJA1)
CLCN3	SART2			(FOS , JUN)
DAP	OLFML2B			(TP53 , PPP1R13L)
EMP1	MDM2			(JAG1 , JUN)
EDNRA	CDKN1B			(CTNNB1 , KDR)
COL5A1	FAS			(GATA6 , MED1)
CYP1B1	BAX			(PRKCA , HAND2)
PDLIM3	CASP3			(JUN , TRAF3)
VILL	ERBB2			(PTBP1 , SFRS9)
TGM2	KDR			(ESR1 , JUN)
CTSB	PRKCZ			(RB1 , SP1)
POF1B	PRKCA			(AXL , GAS6)
ACP6	PRKCB			(BAX , BCL2L1)
FABP6	PRKCG			(JUN , NFYA)
MDS028	PRKCH			(ITGA6 , PCSK5)
HIF1A	PTEN			(FGF1 , FGF2)
LOC283874	STAT3			(POLR2I , TCEA1)
OPHN1	FOS			(MDM2 , SP1)
SPON2	FIGF			(ARF4 , EGFR)
ID3	TYMP			(FIGF , KDR)
PCCB	PLAU			(CASP3 , CTNNB1)
SART2	FGF2			(YWHAZ , HDAC4)
OLFML2B	FGF1			(CEBPB , EGR1)
CDC34	HGF			(ATXN1 , YWHAZ)
CDC25A	CDH1			(BCL2L1 , ITPR3)
BCL7A	ITGB4			(ERBB2 , STAT3)
PTEN	ITGA6			(CASP3 , DIABLO)
BMF	MMP2			(RUNX1T1 , ID3)
DICER1	MMP9			(ESR1 , MECP2)
IGF1R	TIMP2			(TGFBR1 , RAB34)
KCNH2	TIMP1			(CTNND1 , EGFR)
HCN2	CDK2			(CAV1 , ABCB1)
TGFB2	MAPK1			(PLK1 , AURKA)
SFPQ	BAD			(MEIS2 , PBX1)
PPP3CA	BCL2L1			(CA9 , CDH1)
FBXO28	BIRC5			(RUNX1 , YAP1)
BACH1	COL7A1			(E2F1 , MEIS1)
SOCS1	ARAF			(ACTN4 , NOS2A)
WNT3A	MKI67			(MITF , MAPK1)
PLAG1	PTGS2			(FAS , UBE2I)
NLK	CD34			(FN1 , IGFBP3)
GRIA2	ERBB4			(BCL2 , BCL2L11)
ADCY6	BSG			(UBE2I , PDLIM7)
E2F3	IMP3			(MYLK , PRKCA)
HOXC8	CTSE			(JUN , LAMA3)
ERBB4	SERPINB5			(PRKCA , F11R)
BMPR2	PLK1			(PLK1 , TP53)
ARF3	KPNA2			(FBN1 , MFAP5)
XPO6	ANXA10			(ESR1 , MED1)
UST	FOXO3			(CAV1 , EGFR)
OSBPL7	HMGB1			(EGR1 , ERBB3)
ARCN1	ABCB1			(FAS , EGFR)
ATP6V1B2	NR1I2			(ABL1 , TP53)
RNF138	CTNND1			(MTAP , MYLIP)
LIN7C	HNF4G			(CDKN2A , AURKA)
PREX1	NR2F6			(BCL2 , RB1)
EML4	NR4A1			(ERBB3 , ERBB4)
MXD4	NR4A2			(PRKCZ , RAF1)
ZFPM2	PLAUR			(IL8 , SDC1)
EFNA3	CA9			(BCL2 , PRKCA)
RP2	SDC1			(POLR2I , PTBP1)
SOX5	CLDN7			(ABL1 , CAV1)
RASGRP1	PTPRF			(LGALS3 , MMP2)
LMO2	PDGFA			(LASP1 , TRIP13)
ACVR1B	GRIN2A			(CTGF , FN1)
PHB	SNAI1			(JUN , FBXW7)
MYT1	CRP			(DNMT1 , RB1)
ZBTB10	AQP3			(BIRC5 , JUN)
GNAI2	DIABLO			(HMGB1 , RB1)
DLL1	AXL			(CCND1 , STAT3)
NOTCH1	FOSL1			(E2F1 , CD164)
IRS2	TFAP2A			(CAV1 , PTGS2)
TUSC2	ST6GALNAC6			(PIM1 , STAT3)
IRS1	CEACAM5			(JUN , RB1)
TRIM71	RPA1			(NR4A1 , TP53)
PAK7	RPA2			(CDH1 , CTNND1)
ARID4B	MRE11A			(EGFR , ERBB3)
HOXA1	LGALS3			(FGFR1 , JUN)
USF2	HYAL1			(PRKCA , BTG2)
RHOG	AURKA			(EGFR , PTK2B)
VAMP3	BECN1			(ESR1 , SP1)
CTDSP1	DNMT1			(PTK2B , STAT3)
MAPK14	TOP2A			(MAPK1 , RAF1)
CHP	FASN			(FOS , MITF)
PRKD1	HPSE			(TRIP13 , PLSCR4)
ELK3	MET			(CDK2 , RB1)
RFFL	BMB1			(BAX , JUN)
OSBPL8	KIAA1524			(EGFR , KRT17)
RASSF5	MYCL			(MAPK1 , HDAC4)
PHF19	S100A2			(JAG1 , FOS)
FAM104A	S100A4			(EGFR , ERRFI1)
SURF4	MMP11			(CTGF , VEGFA)
SLC30A7				(FN1 , TGFBI)
IQGAP1				(BCL2 , CASP3)
SMAD5				(FDFT1 , ARL6IP1)
PARP16				(TEAD1 , YAP1)
LASS2				(BCL2 , RAF1)
C11orf75				(HRAS , PRKCZ)
RDH10				(EGFR , SNX1)
ANKRD27				(COL1A2 , MMP9)
POLR3G				(HIF1A , PER1)
SLC17A5				(ERBB2 , ITGA5)
SUCLG2				(FAS , CTNNB1)
C12orf23				(CTNNB1 , HIC1)
SLC15A4				(ESR1 , ESR2)
PGF				(CDKN1B , STMN1)
JAKMIP1				(KRT19 , RAF1)
ARFIP1				(CTNNB1 , TGFBR1)
FCHO2				(CDH1 , CTNND2)
RAVER2				(FN1 , THBS1)
UHRF1				(MAPK1 , TP53)
RNPEPL1				(HGF , PLAU)
LDLRAP1				(MAPT , MAPK1)
MTMR6				(ANXA6 , RASA1)
PLOD3				(CTSB , RGS2)
PGM1				(GAB1 , MAPK1)
GAS2L1				(HIF1A , MDM2)
PLP2				(CEBPB , ESR1)
FA2H				(CEBPB , TP53)
AHRR				(ACTB , CTGF)
PODXL				(GNAI3 , PTPRU)
ST18				(FN1 , MMP9)
CAMTA1				(ARAF , TH1L)
ETV6				(EGFR , YWHAZ)
KRAS				(ESR1 , ANP32A)
MAPK7				(BIRC5 , CDK4)
DNMT3A				(EGFR , TNC)
CCDC25				(TP53 , TP53INP1)
TRAF6				(CASP3 , HSPD1)
SMAD2				(PPARG , MAPK1)
RBL1				(ABL1 , ERBB2)
NCOA3				(EGFR , PRKCA)
TSG101				(TRAF3 , DIABLO)
MAP3K12				(FGF2 , FGFR3)
MAPK9				(AQP3 , CAV1)
CDX2				(ARL6IP1 , FBXW7)
HOXA7				(MDM2 , MED1)
GCH1				(PRKCA , RGS2)
C1orf96				(ERBB2 , PTK2B)
G6PD				(C1QBP , GAB1)
ARHGEF18				(TP53 , CDC14B)
PRKCE				(COL7A1 , FN1)
USP1				(ID3 , TCF4)
RYK				(CDK4 , E2F1)
SPDEF				(CDKN1A , HIF1A)
ALPL				(CAV1 , ERBB2)
MMP13				(ABL1 , EGFR)
CDH1				(TRIP13 , PLSCR3)
NTRK3				(PRKCA , YWHAZ)
ONECUT2				(GJA1 , PRKCG)
DPYD				(E2F1 , NR4A3)
TYMP				(JUN , SP1)
DDC				(MITF , RB1)
AOC1				(KRT6A , KRT17)
AOC2				(BAD , PIM1)
HNMT				(BCL2L1 , BECN1)
HDC				(ESR1 , TP53)
HRH2				(TP53 , UBE2I)
SLC18A2				(ABL1 , BCL2L1)
HRH3				(DCN , JUN)
HRH1				(ABL1 , RB1)
HRH4
ZNF219
GAMT
GATM
CKMT2
CKB
CKMT1A
CKM
SLC6A8
PRRX1
FASN
PLA2G5
PLA2G1B
PLA2G2F
PLA2G4A
LIPF
PLA2G2D
CLC
PNPLA3
LPL
PNLIPRP1
LIPC
PNLIP
PLA2G12A
PLA2G6
PNLIPRP2
LGALS13
PLA2G2E
PLA2G10
CES1
CEL
LIPG
PLA2G2A
LYPLA1
LYPLA2
ACSL1
PPT1
ACOT8
ACOT2
ACOT7
BAAT
ACSL3
ACSL4
ACSL6
ACSL5
ACYP2
BCHE
ACY3
PLA2G3
ASPA
PLA2G4C
ASAH1
ACYP1
CES2
ACY1
LIPE
HIPK1
PPT2
ACOT4
SLC27A3
SLC27A4
SLC27A1
SLC27A6
PNLIPRP3
ACER1
ACER2
PLA2G4E
PNPLA2
PNPLA8
CES5A
ASAH2C
PNPLA4
PNPLA6
ASPG
PLA2G4F
PLB1
PLA2G4B
ASAH2
PLA2G4D
ACSBG1
ACSBG2
ACOT1
ACOT7L
CES3
OLAH
THEM5
THEM4
APRT
HPRT1
GDA
QTRT1
GNAS
GNAQ
PNP
QTRTD1
GNAI1
CNDP1
PRMT3
HARS2
HARS
HAL
CARNS1
HEMK1
METTL2B
METTL6
WBSCR22
SLC38A3
SLC16A10
COMT
BCAT1
BCAT2
VARS
VARS2
SAT1
ACAA2
PAOX
TXNRD1
CHDH
DMGDH
SMS
SRM
DHPS
PCCA
BBOX1
AMD1
BHMT
SARDH
ODC1
SMOX
AGMAT
TMLHE
BHMT2
PDPR
OAZ1
PMF1
SLC22A4
SLC22A1
DOT1L
SETD7
NSD1
SETDB1
EHMT2
EHMT1
PLOD1
PLOD2
BTD
KARS
AASS
PRDM2
KMT2A
KMT2C
EZH2
KMT2D
KMT2B
WHSC1
WHSC1L1
SETD2
KDM2A
KDM2B
COQ3
DPH5
GNMT
ASMT
ICMT
INMT
MTR
MAT1A
MAT2A
MTRR
PEMT
PCMT1
PNMT
SUV39H1
TRMU
MAT2B
PRMT5
DNMT3B
FBL
LIAS
MOCS1
METTL3
AHCYL1
AHCYL2
AHCY
SETD1A
SETDB2
SETD8
SUV39H2
TPMT
TRDMT1
CBS
SLC25A26
DNMT1
ASH1L
ASMTL
CARM1
CDKAL1
CDK5RAP1
COQ5
ELP3
FBLL1
LCMT2
RNMT
METTL15
MEPCE
KMT2E
NSUN5P2
NSUN2
NSUN3
NSUN4
RSAD2
TYW1
TYW1B
NSUN6
NSUN7
FTSJ1
FTSJ2
FTSJ3
RSAD1
SETD1B
SETMAR
SMYD3
SUV420H1
SUV420H2
TFB1M
TFB2M
TRMT11
TRMT13
TRMT61A
METTL1
TRMT61B
TRMT5
TRMT12
TYW3
METTL15P1
DNMT3L
EZH1
ALKBH8
PRMT1
PRMT2
PRMT6
PRMT7
CAMKMT
DIMT1
HENMT1
LCMT1
CMTR1
EMG1
NTMT1
METTL11B
PRDM6
PRDM7
PRDM9
SETD3
LRTOMT
TRMT2B
SMYD2
TGS1
TRMT44
CRAT
XDH
MPO
CROT
CPT1B
CPT1A
CPT2
CPT1C
SLC25A20
SLC25A29
SLCO1B1
SLC22A16
GOT2
KYNU
AADAT
CCBL1
KMO
AFMID
CCBL2
PAH
GOT1
TAT
FARSB
LPO
EPX
FARS2
FARSA
TH
SLC7A8
ACE2
IL4I1
PRDX6
UPP1
UPP2
UCKL1
UPRT
GPR17
SLC29A2
YARS2
TYR
TPO
YARS
SLC16A2
TTL
IYD
MDM2
CDKN1B
FAS
BAX
CASP3
KDR
PRKCZ
PRKCA
PRKCB
PRKCG
PRKCH
STAT3
NFKB1
FOS
FIGF
VEGFC
PLAUR
PLAU
FGF2
FGF1
HGF
ITGB4
ITGA6
MMP2
MMP9
TIMP2
TIMP1
CDK2
GRB2
SOS1
SOS2
MAPK1
BAD
BCL2L1
BIRC5
COL7A1
TP63
ARAF
CA9
MKI67
PTGS2
CD34
BSG
IMP3
CTSE
SERPINB5
PLK1
KPNA2
ANXA10
FOXO3
HMGB1
ABCB1
NR1I2
CTNND1
HNF4G
NR2F6
NR4A1
NR4A2
SDC1
CLDN7
PTPRF
PDGFA
GRIN2A
SH3GL2
SNAI1
CRP
AQP3
DIABLO
CDC37
AXL
FOSL1
TFAP2A
ST6GALNAC6
CEACAM5
RPA1
RPA2
MRE11A
LGALS3
HSPA1A
HYAL1
AURKA
BECN1
TOP2A
HPSE
BMB1
KIAA1524
MYCL
S100A2
S100A4
