# Supplementary material for: Protein Interactome of Muscle Invasive Bladder Cancer
Source: PLoS One. 2015 Jan 8;10(1):e0116404. doi: 10.1371/journal.pone.0116404 (PMC4287622; doi:10.1371/journal.pone.0116404)
Supplement: S10 Table — 7 pathway terms were enriched. The set of protein coding genes included is listed in sheet 2. Sheet 3 and 4 list known and novel pathways together with the number of protein coding genes assigned and Bonferroni corrected p-values. Sheet 5 and 6 list the overlapping gene symbols for all identified pathways. (XLS) [file pone.0116404.s010.xls]

## Sheet: All Pathways
Table S.10. List of KEGG pathway terms highly enriched using the 72 gene symbols.
Information on the gene symbols used in the enrichment analysis can be found in sheet 2. Each pathway with details on number of genes, p-values and associated molecules can be found in sheet 3 and 4. The overlapping gene symbols found among the literature and novel pathways can be found in sheet 5 and 6.
KEGG Pathway Terms	Nr of Genes	P-value Bonferroni Corrected	Associated Molecules
Focal adhesion	16	2.3170479536331296E-11	[ACTB, BCL2, CCND1, COL11A1, COL1A2, COL3A1, COL5A1, CTNNB1, EGFR, FN1, HRAS, JUN, MET, RAF1, THBS1, VEGFA]
p53 signaling pathway	6	4.1762865165101355E-4	[CCND1, CDK4, CDKN1A, CDKN2A, THBS1, TP53]
T cell receptor signaling pathway	5	0.048714	[CDK4, HRAS, JUN, NFATC1, RAF1]
Cell cycle	7	0.00141009	[CCND1, CDK4, CDKN1A, CDKN2A, E2F1, RB1, TP53]
ECM-receptor interaction	6	0.00151185	[COL11A1, COL1A2, COL3A1, COL5A1, FN1, THBS1]
GnRH signaling pathway	5	0.0360378	[CACNA1C, EGFR, HRAS, JUN, RAF1]
ErbB signaling pathway	6	0.00172546	[CDKN1A, EGFR, ERBB3, HRAS, JUN, RAF1]

## Sheet: List_Of_molecules
707 Gene Symbols Raw Redundant excluding miR and metabolite targets		592 Non-Redundant				72 Gene Symbols more than 1 study
TP53		ARID1A				CDKN1A
CDKN1A		CDKN1A				TP53
MDM2		TP53				RB1
CDKN2A		RB1				CDKN2A
RB1		FBXW7				HRAS
CDK4		STAG2				CTNNB1
CDKN1B		CDKN2A				CCND1
FAS		HRAS				ESR1
BCL2		TSC1				CACNA1C
BAX		CTNNB1				NFATC1
CASP3		ADAMTS9				PTPRD
FGFR3		CCND1				PBX1
EGFR		IGFL1				CELSR2
ERBB2		LDB2				RIMS3
KDR		FGFR1				SMOC2
NRAS		CRISPLD2				GMDS
KRAS		ESR1				ABAT
HRAS		PHACTR3				TRPV1
PRKCZ		HIC1				AGR2
PRKCA		DIP2C				FOXA1
PRKCB		TRPM2				ESR2
PRKCG		ITPR3				UPK3A
PRKCH		LRRC32				FGFR3
PTEN		NXN				GATA3
STAT3		PKN1				EGFR
RELA		CACNA1C				E2F1
FOS		NFATC1				CTGF
JUN		DCHS1				MET
HIF1A		7A5				ERBB3
VEGFA		COL4A6				RECK
FIGF		FLJ42461				RAF1
VEGFC		SLIT2				SLC16A1
TYMP		GPT2				CDK4
PLAU		RGS11				SOX4
FGF2		GAS6				BCL2
FGF1		C8orf55				THBS1
HGF		RASAL1				VEGFA
THBS1		PDZRN3				IL8
CDH1		PTPRD				RHOB
CTNNB1		DYSF				ACTB
ITGB4		RORA				NNMT
ITGA6		FAM19A5				MT1X
MMP2		PBX1				RAB31
MMP9		TRAF3				COL1A2
TIMP2		INPP5A				KIAA0992
TIMP1		TRIP13				SLC2A3
E2F1		CELSR2				JUN
CDK2		PEX14				SFRS9
GRB2		AYTL2				TNFAIP3
SOS1		RIMS3				COL11A1
SOS2		ECT2				COL3A1
RAF1		SMOC2				COL10A1
MAPK1		CPXM2				C1QBP
BAD		PALLD				CALD1
BCL2L1		PNPLA7				FN1
BIRC5		GMDS				SORL1
COL7A1		FBXL7				SFRP4
TP63		C20orf44				LDHB
ESR2		ABAT				SULF1
ARAF		KRT17				MMP11
ESR1		ELAVL2				RRAD
MKI67		SCARA5				ABCC3
PTGS2		ZNF521				HPGD
CD34		PPP2R2B				PDLIM7
ERBB4		HECW2				RGS1
IL8		TOP3B				HADHSC
BSG		ATHL1				TNRC9
MAPK14		ADRM1				EGR1
CXCR7		RGNEF				NR4A3
CXCR4		PRIMA1				UGT1A3
IMP3		ALOX12				COL5A1
CTSE		MEIS2				HIF1A
SERPINB5		PCSK2
PLK1		ADAMTSL1
SOX4		TMEM134
MCM7		ADAMTS2
CCND1		PTPRU
TRIM29		MGC16372
UBE2C		APXL
KPNA2		XYLT1
ANXA10		NTN1
EGR1		C10orf30
FOXO3		ODZ3
HMGB1		NOS2A
RECK		LAMA3
ABCB1		LAMC2
NR1I2		LAMB3
CTNND1		TRPV1
ADAMTS7		KRT20
KDM5B		FXYD3
SPINK1		ADIRF
TMSB4X		UPK2
ILK		AGR2
FOXA1		KRT19
HNF4G		CD147
NR2F6		STMN1
NR4A1		FOXA1
NR4A2		ESR2
NR4A3		JMJD6
PLAUR		ENDOGL1
CA9		TRIM26
SDC1		AK126449
CLDN7		BX103974
PTPRF		ATG9B
PDGFA		RFWD2
GATA3		RPS19
UPK3A		CTNND2
GRIN2A		CD8A
SNAI1		UBE2N
CRP		ACTN4
SPP1		CLCC2B
AQP3		EIF1
REG3A		STAM2
DIABLO		CORO2B
AXL		POLR2I
FOSL1		TCEA1
COL18A1		SOX21
TFAP2A		KCNJ14
ST6GALNAC6		OR10H3
CEACAM5		ARL6IP1
TRPV1		DKFZP564G2022
RPA1		MRPL2
RPA2		SBDS
MRE11A		ANAPC5
LGALS3		MAPT
HYAL1		C11orf109
CDH3		LMBRD1
AURKA		PLSCR4
BECN1		AS3MT
DNMT1		ADORA3
TOP2A		YIPF5
FASN		NDEL1
HPSE		RAB34
MET		LDOC1L
BMB1		MRPS36
KIAA1524		WDR62
MYCL		TH1L
S100A2		ZNF543
S100A4		AK021906
MMP11		AK022936
ADAMTS9		AK024204
CCND1		AK124262
IGFL1		SH3TC2
LDB2		BU678326
FGFR1		HN1
CRISPLD2		NBN
ESR1		NFYA
PHACTR3		XPNPEP2
HIC1		IFITM1
DIP2C		PTK2B
TRPM2		SMO
ITPR3		SSX1
LRRC32		KIR3DL1
NXN		LILRA1
PKN1		OR10H2
CACNA1C		KIAA0232
NFATC1		MS4A7
DCHS1		TRIM39
NFATC1		DDX31
7A5		ADIPOR2
COL4A6		SLC12A8
FLJ42461		RAB7B
SLIT2		CUGBP1
GPT2		C6orf201
RGS11		UPK3A
GAS6		KRT6A
C8orf55		FGFR3
RASAL1		GATA3
PDZRN3		EGFR
PTPRD		HMGA2
DYSF		TGFBR1
RORA		E2F1
FAM19A5		ITCH
PBX1		CBX7
TRAF3		SGPL1
INPP5A		PTBP2
TRIP13		MAP2K4
CELSR2		BAP1
PEX14		RTKN
AYTL2		RASA1
CACNA1C		USP46
RIMS3		IKBKE
ECT2		CEBPB
SMOC2		MECP2
CPXM2		MEIS1
PALLD		TP53INP1
PNPLA7		PDCD4
GMDS		DMTF1
FBXL7		ACTR1A
C20orf44		HOXA11
ABAT		GATA6
KRT17		MITF
ELAVL2		RARG
SCARA5		ATXN1
SMOC2		CTGF
ZNF521		SERP1
NFATC1		POGK
PPP2R2B		BDNF
HECW2		HDAC4
TOP3B		GJA1
ATHL1		LASP1
ADRM1		MET
RGNEF		CAP1
PRIMA1		DDX5
ALOX12		TIMP3
MEIS2		DHX15
PCSK2		TRIM2
ADAMTSL1		HAND2
TMEM134		ADAR
ADAMTS2		TRAPPC3
PTPRU		H3F3B
PBX1		GNPDA2
RIMS3		CNN3
MGC16372		BLCAP
APXL		ABL1
XYLT1		SOCS3
NTN1		ERBB3
GMDS		NFIB
C10orf30		BTG2
ODZ3		RECK
NOS2A		JAG1
LAMA3		RUNX1
LAMC2		SP1
LAMB3		UBE2I
TRPV1		NOTCH2
KRT20		RAF1
FXYD3		MYRIP
ADIRF		TEAD1
UPK2		CD164
AGR2		MAGT1
KRT19		EYA4
CD147		PTPN12
STMN1		B4GALT1
FOXA1		MYO10
ESR2		ELOVL5
JMJD6		LRRC1
ENDOGL1		LAMC1
TRIM26		PGRMC2
AK126449		CHSY1
BX103974		PAPSS2
ATG9B		SLC16A1
RFWD2		PLDN
RPS19		TMEM109
CTNND2		CHODL
CD8A		CAV1
UBE2N		GNAI3
ACTN4		PLSCR3
CLCC2B		TARBP1
EIF1		PTBP1
STAM2		LITAF
CORO2B		PPP1R13L
POLR2I		DHCR24
TCEA1		ABHD5
SOX21		PTTG1IP
KCNJ14		ARRDC1
OR10H3		USP48
ARL6IP1		RBMS1
DKFZP564G2022		AK2
MRPL2		TOM1L1
SBDS		OAF
ANAPC5		VPS37C
MAPT		CDC14B
C11orf109		F11R
LMBRD1		ATP6V0E1
PLSCR4		DNM2
AS3MT		SLC22A5
ADORA3		HTATIP2
YIPF5		FAM57A
NDEL1		TUBB6
RAB34		CDK4
LDOC1L		ALDH9A1
MRPS36		TJP2
WDR62		SOX4
TH1L		GALNT1
ZNF543		ZFP91
AK021906		TNPO1
AK022936		FNDC3B
AK024204		CBFB
AK124262		C11orf58
SH3TC2		ACBD3
BU678326		JARID2
HN1		TAB2
NBN		BCL2
NFYA		CREBL2
XPNPEP2		JAK1
IFITM1		BCL2L11
PTK2B		GAB1
SMO		RUNX1T1
SSX1		THBS1
KIR3DL1		SLC44A1
LILRA1		HSPD1
OR10H2		KIF2A
KIAA0232		TAGLN2
MS4A7		ANKRD29
TRIM39		PIM1
DDX31		ARF4
ADIPOR2		MTX1
SLC12A8		ZEB1
RAB7B		ERRFI1
CUGBP1		MED1
C6orf201		VEGFA
UPK3A		IL8
KRT6A		TGFBR2
FGFR3		MTAP
GATA3		GLCCI1
EGFR		RHOB
HMGA2		API5
CCND1		AP2M1
TGFBR1		ABCA1
E2F1		SIRT1
CDKN1A		YAP1
ITCH		YWHAZ
CBX7		GAS1
SGPL1		ACTB
PTBP2		NNMT
MAP2K4		MT1X
BAP1		AEBP1
RTKN		COL16A1
RASA1		HSD17B2
USP46		RAB31
IKBKE		G0S2
CEBPB		COL1A2
MECP2		KIAA0992
MEIS1		IL6
TP53INP1		FDFT1
PDCD4		SPHK1
DMTF1		SLC2A3
ACTR1A		FMO1
HOXA11		JUN
ESR1		SPC12
GATA6		POSTN
MITF		C7orf10
RARG		COPZ2
ATXN1		SFRS9
CTGF		CXCL2
SERP1		GFPT2
POGK		TNFAIP3
BDNF		COL11A1
HDAC4		MCP
GJA1		COL6A3
LASP1		COL3A1
MET		SLC14A1
CAP1		COL10A1
DDX5		C1QBP
TIMP3		NPC1
DHX15		PER1
TRIM2		TNC
HAND2		DECR1
ADAR		TEGT
TRAPPC3		ITGA5
H3F3B		MMD
GNPDA2		TAGLN
CNN3		CALD1
BLCAP		FN1
ABL1		FLJ21439
SOCS3		RGS2
ERBB3		MFAP5
NFIB		TGFBI
BTG2		CREB3L1
RECK		SORL1
JAG1		SFRP4
RUNX1		SLC43A3
SP1		AP1G2
UBE2I		ATP5B
NOTCH2		SNX1
RAF1		LDHB
MYRIP		SULF1
CELSR2		PPARG
TEAD1		FLJ22457
CD164		MMP11
MAGT1		RRAD
EYA4		LOC400451
PTPN12		ABCC3
B4GALT1		C21orf127
MYO10		MFAP3L
NFATC1		HMGCS2
ELOVL5		FBP1
LRRC1		HADHB
LAMC1		ANXA6
PGRMC2		CILP
CHSY1		CTSL
PAPSS2		COL5A2
SLC16A1		CORO1C
PLDN		PRKR
TMEM109		MAP4K4
CHODL		MT1H
CAV1		HKR3
GNAI3		MAOA
PLSCR3		RAB15
TARBP1		ZDHHC4
PTBP1		CTSK
LITAF		HPGD
PPP1R13L		PCBP2
DHCR24		PDLIM7
ABHD5		MT1G
PTTG1IP		PCSK5
ARRDC1		TM4SF12
USP48		MYO1B
RBMS1		ISLR
AK2		SIAT9
TOM1L1		SN
OAF		PTD008
VPS37C		ASPN
CDC14B		FBN1
F11R		DKFZP586B1621
ATP6V0E1		VSNL1
DNM2		FHIT
SLC22A5		RGS1
HTATIP2		BCKDHB
FAM57A		GCLC
TUBB6		HADHSC
CDK4		PARP4
ALDH9A1		PPFIBP2
TJP2		MCL1
SOX4		SGK
GALNT1		C1R
ZFP91		SMAD6
TNPO1		ACTN1
PTPRD		BHLHB3
FNDC3B		IMPDH2
CBFB		TNFAIP6
C11orf58		UPK1A
ACBD3		TNRC9
JARID2		MRC2
TAB2		RNF128
BCL2		ACO2
CREBL2		NDUFAF1
JAK1		HOM-TES-103
BCL2L11		TGFB3
GAB1		ANP32A
RUNX1T1		HSPB2
THBS1		CTDSP2
SLC44A1		DCN
HSPD1		UQCRC2
KIF2A		MDH2
TAGLN2		SERPINA3
ANKRD29		KIAA0590
PIM1		INHBA
ARF4		C1orf38
MTX1		SLC29A3
ZEB1		FAP
ERRFI1		EGR1
MED1		KLF7
VEGFA		NR4A3
IL8		MIR16
TGFBR2		APEH
MTAP		TCF4
GLCCI1		LOX
RHOB		UGT1A3
API5		SLC37A1
AP2M1		DPT
ABCA1		DUSP1
SIRT1		BCAS1
YAP1		LRMP
YWHAZ		GRSF1
GAS1		KIAA0599
ACTB		CXCL3
NNMT		GALNAC4S-6ST
AGR2		DCTD
ACTB		OIP106
MT1X		CYR61
AEBP1		ZDHHC3
COL16A1		MT1E
HSD17B2		IGFBP3
RAB31		DIO2
RAB31		MT1K
G0S2		COL5A3
COL1A2		MMP3
KIAA0992		MGC3047
IL6		GREM1
FDFT1		GPX2
SPHK1		NPAS2
SLC2A3		VRK3
FMO1		CYP4B1
JUN		NTAN1
SPC12		AQP9
POSTN		MYLK
C7orf10		SSFA2
COPZ2		ATXN10
SFRS9		DEGS
CXCL2		MYLIP
GFPT2		CLCN3
TNFAIP3		DAP
RAB31		EMP1
ABAT		EDNRA
COL11A1		COL5A1
MCP		CYP1B1
COL6A3		PDLIM3
MT1X		VILL
COL3A1		TGM2
SLC14A1		CTSB
COL10A1		POF1B
C1QBP		ACP6
NPC1		FABP6
PER1		MDS028
TNC		HIF1A
DECR1		LOC283874
TEGT		OPHN1
ITGA5		SPON2
MMD		ID3
TAGLN		PCCB
CALD1		SART2
FN1		OLFML2B
FLJ21439		MDM2
FN1		CDKN1B
RGS2		FAS
SLC2A3		BAX
MFAP5		CASP3
TGFBI		ERBB2
CREB3L1		KDR
KIAA0992		PRKCZ
NNMT		PRKCA
SORL1		PRKCB
SFRP4		PRKCG
SLC43A3		PRKCH
AP1G2		PTEN
FN1		STAT3
ATP5B		FOS
SNX1		FIGF
LDHB		TYMP
FN1		PLAU
SULF1		FGF2
COL3A1		FGF1
PPARG		HGF
FLJ22457		CDH1
MMP11		ITGB4
SULF1		ITGA6
RRAD		MMP2
LOC400451		MMP9
ABCC3		TIMP2
C21orf127		TIMP1
MFAP3L		CDK2
COL1A2		MAPK1
TNFAIP3		BAD
GATA3		BCL2L1
HMGCS2		BIRC5
FBP1		COL7A1
HADHB		ARAF
ANXA6		MKI67
CILP		PTGS2
CTSL		CD34
CALD1		ERBB4
SFRS9		BSG
COL5A2		IMP3
CORO1C		CTSE
PRKR		SERPINB5
MAP4K4		PLK1
MT1H		KPNA2
GATA3		ANXA10
HKR3		FOXO3
MAOA		HMGB1
RAB15		ABCB1
ZDHHC4		NR1I2
CTSK		CTNND1
HPGD		HNF4G
PCBP2		NR2F6
PDLIM7		NR4A1
MT1G		NR4A2
PCSK5		PLAUR
TM4SF12		CA9
MYO1B		SDC1
ISLR		CLDN7
SIAT9		PTPRF
SN		PDGFA
PTD008		GRIN2A
ASPN		SNAI1
FBN1		CRP
COL3A1		AQP3
DKFZP586B1621		DIABLO
VSNL1		AXL
FHIT		FOSL1
RGS1		TFAP2A
BCKDHB		ST6GALNAC6
GCLC		CEACAM5
HADHSC		RPA1
RGS1		RPA2
PARP4		MRE11A
PPFIBP2		LGALS3
MCL1		HYAL1
THBS1		AURKA
SGK		BECN1
C1R		DNMT1
SMAD6		TOP2A
ACTN1		FASN
SORL1		HPSE
HPGD		MET
BHLHB3		BMB1
IMPDH2		KIAA1524
TNFAIP6		MYCL
UPK1A		S100A2
TNRC9		S100A4
MRC2		MMP11
RNF128
ACO2
NDUFAF1
HOM-TES-103
TGFB3
ANP32A
LDHB
HSPB2
CTDSP2
DCN
UQCRC2
HADHSC
MDH2
SERPINA3
KIAA0992
KIAA0590
INHBA
C1orf38
PDLIM7
SLC29A3
FAP
EGR1
KLF7
ABCC3
NR4A3
MIR16
APEH
COL11A1
TCF4
LOX
UGT1A3
SLC37A1
DPT
UGT1A3
DUSP1
CALD1
RRAD
BCAS1
LRMP
GATA3
GRSF1
KIAA0599
CXCL3
GALNAC4S-6ST
DCTD
OIP106
CYR61
ZDHHC3
MT1E
IGFBP3
TNRC9
UGT1A3
DIO2
MT1K
COL5A3
MMP3
MGC3047
FOXA1
CALD1
GREM1
C1QBP
TNRC9
GPX2
NPAS2
VRK3
RECK
CYP4B1
NTAN1
AQP9
MYLK
SFRP4
SSFA2
ATXN10
DEGS
MYLIP
CLCN3
DAP
EMP1
EDNRA
JUN
COL5A1
SLC16A1
CYP1B1
PDLIM3
COL5A1
VILL
TGM2
CTSB
POF1B
ACP6
ERBB3
HPGD
FABP6
MDS028
HIF1A
LOC283874
OPHN1
SPON2
COL10A1
CTGF
ID3
PCCB
SART2
OLFML2B
ARID1A
CDKN1A
TP53
RB1
FBXW7
STAG2
CDKN2A
RHOB
HRAS
TSC1
CTNNB1

## Sheet: Literature Known Pathways
KEGG Pathway Terms	Nr of Genes	P-value Bonferroni Corrected	Associated Molecules
Focal adhesion	16	2.3170479536331296E-11	[ACTB, BCL2, CCND1, COL11A1, COL1A2, COL3A1, COL5A1, CTNNB1, EGFR, FN1, HRAS, JUN, MET, RAF1, THBS1, VEGFA]
Cell cycle	7	0.00141009	[CCND1, CDK4, CDKN1A, CDKN2A, E2F1, RB1, TP53]
p53 signaling pathway	6	4.1762865165101355E-4	[CCND1, CDK4, CDKN1A, CDKN2A, THBS1, TP53]
ECM-receptor interaction	6	0.00151185	[COL11A1, COL1A2, COL3A1, COL5A1, FN1, THBS1]
ErbB signaling pathway	6	0.00172546	[CDKN1A, EGFR, ERBB3, HRAS, JUN, RAF1]

## Sheet: Novel Pathways
KEGG Pathway Terms	Nr of Genes	P-value Bonferroni Corrected	Associated Molecules
T cell receptor signaling pathway	5	0.048714	[CDK4, HRAS, JUN, NFATC1, RAF1]
GnRH signaling pathway	5	0.0360378	[CACNA1C, EGFR, HRAS, JUN, RAF1]

## Sheet: Lit Overlap molecules
Focal adhesion	Cell cycle	p53 signaling pathway	ECM-receptor interaction	ErbB signaling pathway
COL3A1	CCND1	CCND1	COL3A1	HRAS
HRAS	TP53	THBS1	COL11A1	JUN
CCND1	CDK4	TP53	FN1	RAF1
COL11A1	CDKN2A	CDK4	THBS1	CDKN1A
FN1	CDKN1A	CDKN2A	COL5A1	EGFR
THBS1		CDKN1A	COL1A2
JUN
COL5A1
RAF1
EGFR
COL1A2

## Sheet: Novel Overlap Molecules
T cell receptor signaling pathway	GnRH signaling pathway
HRAS	HRAS
JUN	JUN
CDK4	RAF1
RAF1	EGFR
